# Supplementary material for: A sex-specific thermogenic neurocircuit induced by predator smell recruiting cholecystokinin neurons in the dorsomedial hypothalamus
Source: Nat Commun. 2023 Aug 15;14:4937. doi: 10.1038/s41467-023-40484-7 (PMC10427624; doi:10.1038/s41467-023-40484-7)
Supplement: Supplementary file 6 — Source file [file 41467_2023_40484_MOESM6_ESM.xlsx]

## Sheet: Source data for Fig 1
b)	Males		Females			c,d)		Males																																Females
	Control	TMT	Control	TMT			Timepoint	Control																TMT																Control
	1232.33	612.389	2334.79	3505.33				2971	4497	2610	3462	2223	3596	2846	2870	3125	2767	2967	3628	3469	4256	3033	3041	3156	2812	2872	3106	2223	3852	3227	2954	2706	2744	3290	3094	2532	2630	3509	2594	3040	3304	3997	3662	3158	3583	3528	3670	3630	4029
	1915.27	1383.49	2661.12	2514.76			0	2719	3389	3367	3901	2238	3331	3756	2876	2798	3753	3525	3366	2913	3385	3267	3585	2820	2841	2396	4423	1987	3375	2957	3164	2861	2576	3081	3293	2702	3387	3021	3850	3312	3466	3153	4199	3191	3630	3327	3481	3628	3387
	1817.06	1154.39	3107.1	2093.52				4204	4258	3891	4761	4894	3621	4428	3747	3383	4034	3959	4009	5381	3917	4498	4038	3790	5248	3809	4911	4688	3817	4381	4186	4009	4534	4002	4245	4222	4160	4601	3422	4214	5168	4476	4078	4729	3741	5780	4445	4355	4485
	1338.25	982.468	2987.28	3577.95			45	3315	3449	3564	4025	3262	3725	3607	3445	3792	3711	3501	4071	3699	3425	4090	3522	3239	3086	3444	4734	3142	5186	3256	3757	4101	3037	3150	4130	3352	4643	3701	3489	3795	4176	4122	3929	3865	4079	3631	4145	4137	4110
	1460.49	800.931	675.22	2296.99				3414	3111	3426	3264	3075	4760	2973	3329	3885	3572	2994	3321	3510	2892	3454	3055	3240	4011	3080	3879	3368	3313	4074	3440	3615	3066	2789	4262	3181	3809	2838	3280	4462	4159	2623	3918	3864	3355	3640	4132	3795	3822
	1976.3	1432.49	920.949	2106.13			90	3403	2915	3004	3007	2209	4062	2842	3275	3610	2794	3080	3321	3180	2917	3115	3043	2848	2827	2916	4141	3194	3238	3833	2978	3017	2893	2791	4255	3594	2887	3162	3021	3962	3921	3878	3667	3104	3049	3625	4165	3588	3845
	2348.19	1326.92	1185.84	2628.03				2976	2842	2565	3537	2227	2898	3421	3111	2882	2848	3066	3149	3026	2720	3866	3506	3202	2834	3192	3948	2256	3054	3472	3354	2615	2414	3368	3608	3383	2532	3189	3029	3499	3483	4125	3605	2861	2637	3632	3499	3398	3706
	1378.46	814.901	1378.46	2151.85			135	2812	3516	2766	3674	2237	2728	2958	3778	2894	3143	3370	3895	3664	3254	3540	3498	2921	3924	2828	3775	2979	3120	3739	3328	2663	3021	3378	3188	2771	3295	2880	3047	3100	3251	3016	4209	3560	3532	4246	4123	3574	3815
	525.715	2296.99	2348.19	2884.53				2949	3102	2586	3512	3283	2850	3152	2972	2815	2808	3801	4062	3346	4331	4248	3575	2613	3795	2607	3135	2555	3320	3201	3567	2666	2824	2966	2978	3185	3455	3500	3539	3143	3152	3013	3568	4241	3429	3758	3356	3981	4322
	2628.03	2752.31	1935.32	3507.76			180	3026	3881	3567	3253	3457	3734	3639	3877	3762	3160	4204	3992	3908	4244	3753	4561	2550	3016	2898	3152	2389	3091	3396	3214	3716	3182	3284	3831	2598	3786	3165	3295	3929	3471	3064	3376	3411	3134	4188	4107	3780	4014
	2296.99	1230.74	1676.86	3254.52
	2511.09	722.622	2061.66	2018.4
		1643.6
		1062.5				e,f)		Males																																Females
							Timepoint	Control																TMT																Control
								784	5134	9038	5162	443	3275	2653	1026	334	3648	3223	2903	4348	9025	2312	991	2909	489	426	7012	273	10380	1577	1001	722	472	10489	823	827	656	2181	1019	78	1861	3425	4126	3834	4710	913	2217	4491	2302
							0	1322	1029	2530	1980	759	480	4133	1576	829	16588	11339	1048	2107	1486	2339	1429	2411	2072	726	18380	3941	471	3208	1386	10220	875	4413	1205	1333	11162	3526	1625	857	2514	882	3804	4952	4065	1653	2597	1277	3914
								9618	9049	5187	13579	18876	9741	5606	7853	9025	14904	13386	7164	9848	7983	5140	11055	14083	11721	7824	19536	19046	14434	7508	9607	29510	4734	13974	6016	7881	20525	7002	8624	3299	6714	4567	3986	2328	3366	8397	4682	8377	6559
							45	5320	3561	5708	6515	10716	18514	8274	3489	16567	10714	5815	4386	9569	4764	3201	6037	5871	6865	4029	7797	11648	8352	6076	8545	14894	4356	6447	5469	7575	16048	7723	9258	1790	3921	801	2569	10656	8873	3307	8346	3604	2428
								3380	1149	3851	583	10539	18751	12015	4438	14163	6181	3577	1532	3521	654	2630	1054	3074	4639	2218	6465	6125	2868	2500	3444	4142	1987	7659	5542	5630	10308	1116	10081	3052	5396	1010	4153	3947	712	3757	6399	1566	2179
							90	1599	1047	1090	683	8736	3353	8778	2593	1384	5652	6576	1243	2242	2131	7039	1070	2045	6664	2320	10021	2367	2579	2346	909	197	249	5638	2552	6007	1692	1076	692	100	1585	4819	1282	3268	675	4532	4353	2123	2235
								960	2443	1040	1471	12236	151	8175	3224	938	5143	7197	1184	2653	521	2606	2205	3230	8343	3356	7506	6099	436	3458	897	340	431	14042	895	1683	1612	4747	205	101	1271	4931	4346	1452	1489	3966	2461	3000	2431
							135	1776	3339	968	3322	7293	473	7248	7722	1429	6233	15379	4777	3418	4640	4983	4132	4354	5907	3110	5315	4082	369	3820	1091	394	569	3661	785	5522	2918	2680	87	102	1316	771	2986	7129	6231	8200	2730	5116	3092
								3870	4859	3076	871	14175	665	7204	3415	4266	5802	22059	2675	1859	11196	14173	5107	2707	3567	4690	5202	6683	3124	2015	6461	5801	1527	1338	879	10012	5697	7775	1686	100	3431	1150	1905	4031	3311	4954	642	3441	2230
							180	1480	3224	3783	1489	17372	3580	5833	5448	27600	9173	20208	4316	10087	12445	11391	20040	3065	3305	2750	2298	4779	111	220	20203	4335	1075	7303	11074	843	13547	2036	662	13049	2471	1974	1740	3082	1559	2586	4334	1455	2097
						g,h)		Males																																Females
							Timepoint	Control																TMT																Control
							0		0	0	0	0	0	0	0		0	0	0	0					0	0	0	0	0	0	0		0	0	0	0				0	0	0	0	0		0	0		0
									3.03	0	2.834	0	0	0.39	3.75		0	0	0	0					3.03	0	2.834	0	0	0.39	3.75		0	0	0	0				0	0	0.532	3.415	0		0	0		0
							45		9.091	0	2.834	7.079	0	0.39	3.75		0	0	0	4.962					9.091	0	2.834	7.079	0	0.39	3.75		0	0	0	4.962				0	0	0.532	3.903	6.383		4.737	3.96		0
									9.524	7.937	6.882	12.832	0	6.64	7.083		0	1.163	0	4.962					9.524	7.937	6.882	12.832	0	6.64	7.083		0	1.163	0	4.962				0	7.065	0.532	3.903	6.383		4.737	3.96		0
							90		11.255	8.333	10.931	15.929	0	6.64	9.583		0	2.713	0	10.305					11.255	8.333	10.931	15.929	0	6.64	9.583		0	2.713	0	10.305				0	7.065	13.83	3.903	6.915		10	7.92		0
									13.42	13.095	14.575	15.929	0	12.5	13.75		0	2.713	0	12.977					13.42	13.095	14.575	15.929	0	12.5	13.75		0	2.713	0	12.977				0	7.065	13.83	16.098	18.617		13.158	9.406		0
							135		13.853	13.492	14.575	18.141	1.34	15.234	15.833		0	5.039	0	16.03					13.853	13.492	14.575	18.141	1.34	15.234	15.833		0	5.039	0	16.03				0	8.152	30.319	16.098	18.617		24.211	13.366		1.01
									13.853	17.064	21.053	20.354	6.697	17.968	15.833		0	16.667	0	20.992					13.853	17.064	21.053	20.354	6.697	17.968	15.833		0	16.667	0	20.992				0	16.304	30.851	20.976	26.064		26.316	13.861		7.071
							180		20.779	17.064	25.101	24.336	6.697	17.968	15.833		0	56.202	0	24.427					20.779	17.064	25.101	24.336	6.697	17.968	15.833		0	56.202	0	24.427				0	20.652	31.383	24.878	29.255		28.421	22.277		7.576
						i,j)		Males																						Females
							Timepoint	Control											TMT											Control											TMT
							0	32.175	32.275	31.7	31.5667	32.55	33.45	32.95	32.825	33.275	32.475	32.375	30.325	32.2	33.2	33.725	30.7	31.775	31.975	33.45	31.9	32.1333	31.875	32.325	32.15	32.85	32.825	33.2	31.275	32.25	31.5	32.525	31.775	30.975	31.3	31.575	32.9	32.95	32.825	30.85	31.8	32.15	33
							15	32.6333	32.7	32.3667	30.8	32.675	33.1	34.15	32.65	33.6	31.625	33.125	32.2	32.0667	33	33.0333	31.7	32.0667	32.85	33.375	32.75	33.05	31.725	32.2	31.025	32.25	31.9	32.1	31.65	31.7	32.15	32.025	31.35	31.7	32.125	31.825	32.9	32.5	32.3	32.975	32.625	32.75	32.925
							30	32.95	33.45	32.225	33.325	32.55	32.8	33.925	32.5	33.35	32	32.15	31.425	31.675	33.1333	31.825	33	32.5	32.525	32.35	32.825	32.375	32.65	31.35	32.45	32.175	32.3	32.9	32.225	31.825	30.975	32.85	31.575	31.6	31.05	31.575	32.65	32.6	33.45	32.5	32.675	32.3	33.4
							60	31.675	31.6	31.675	33.175	32.3333	32.475	32.75	32.425	33.125	32	32.9	32.175	32.125	33.675	31.3	29.85	33.125	32.6	31.725	32.875	32.675	32.675	31.4	31.55	31.9	32.375	33	32.375	32.05	32.125	32.25	31.4	31.9	32.55	30.4	31.625	32.575	33.3	32.775	31.5	32.05	32.2
							90	31.875	31.7	31.725	31.7	32.775	32.8	32.85	31.75	32.575	31.55	31.925	32.55	32.05	32.075	31.25	31.975	32.725	32.625	32.925	32.05	32.45	32.2	31.85	31.675	31.5	31.85	32.625	32.7	32.025	31.775	32.5	32.1	30.825	31.375	31.675	32.15	32.2	32.675	31.8	31.55	31.925	32.45
							120	31.825	31.575	31.35	32.525	31.9	32.05	33.175	32.075	33.125	31.425	32.5	31.3	31.325	33.8	31.8	30.55	33	33.025	32.825	32.525	32.9	32.9	32	30.725	32.5	32.65	32.675	32.075	32.2	31.125	32.575	32.075	31.075	31.6	31.575	32.4	32.9	32.35	31.5	31.95	31.3	32.15
							180	30.725	31.7667	30.775	30.225	32.25	31.975	32.55	32.175	31.925	31.75	31.825	31.575	31.05	33.15	32.175	30.775	32.975	32.025	31.9	31.8	32.35	31.4	32.425	32.25	31.875	32.6	32.775	32.6	31.05	31.75	31.875	31.3	31.2	31.25	31.1	32.15	31.9	32	31.875	31.625	32.25	33.175
								Males																			Females
						k,l)	Timepoint	Control									TMT										Control										TMT
							0	0	0	0	0	0	0	0	0	0	0	0	0	0	0	0	0	0	0	0	0	0	0	0	0	0	0	0	0	0	0	0	0	0	0	0	0	0	0	0
							1	141.245	167.138	226.876	141.102	226.558	172.092	100.093	120.593	213.182	0.102606	60.4716	0	133.537	188.923	0.563559	0.159091	0	77.9193	100.303	0.398964	136.985	169.15	132.765	109.361	159.484	145.325	117.214	150.916	0.511062	0	0	0	0	0	0	0	0	43.3533	0
							2	141.377	167.695	251.617	159.928	267.944	254.579	118.964	120.815	213.525	0.102606	104.099	0	133.85	189.246	0.563559	53.1508	0	181.177	132.581	151.189	247.046	172.007	133.015	109.444	292.203	204.147	242.163	151.117	3.5	0	0	0	0	0.20082	0	0	0.11036	46.06	0
							3	251.883	167.788	251.943	208.481	302.406	295.132	133.673	208.028	214.009	0.558632	104.508	0	189.225	189.445	0.860169	184.69	0	215.71	175.688	251.982	393.687	349.188	133.265	107.986	343.828	219.504	316.872	152.057	3.62389	4.38235	0	0	0	0.415984	0	0.248731	0.362613	46.4489	0
							4	252.161	265.297	335.929	262.515	335.312	309.513	176.828	246.815	214.327	0.798046	169.756	0	196.2	374.285	1.0233	235.729	0	344.532	196.808	257.495	477.867	349.459	266.088	108.389	425.469	267.147	354.422	320.273	196.279	0.294118	0	0.15	0	1.10451	0.113821	0.817259	1.1982	85.5867	0
							6	379.303	275.731	367.755	295.936	367.53	391.816	211.6	308.914	215.167	1.04886	218.756	0	264.462	461.8	1.18644	258.306	0	349.903	276.171	399.399	515.003	499.553	266.632	238.681	451.219	351.493	452.71	356.63	198.695	0.264706	0	0.475	0	47.6803	0.398374	1.19036	1.68694	140.918	0
o)	Males				Females
	Control	Food odor	Predator odor	Opposite sex urine	Control	Food odor	Predator odor	Opposite sex urine
	7762.1	6720.43	9122.98	8114.92	3897.85	10013.4	13642.5	4838.71
	8266.13	7224.46	10730.3	5510.75	3645.83	5846.77	5309.14	7090.05
	7411.67	4896.31	11805.6	6250	4603.49	5894.78	10971.1	7997.31
	7862.9	14499.3	13424.1	4805.11	2620.97	5936.38	9089.38	2133.74
	6451.61	8400.54	8669.35	7510.08	3360.22	7571.69	8122.12	4217.07
q)	Males				Females
	Control	Food odor	Predator odor	Opposite sex urine	Control	Food odor	Predator odor	Opposite sex urine
	2807.74	3208.85	7392.13	4235.41	4298.86	6146.89	6606.92	4124.36
	3217.91	5536.17	5766.18	3458.12	5520.31	4976.43	7645.94	5345.81
	7471.45	2863.26	5591.69	3378.81	5417.19	5726.52	8447.02	5647.21
	8661.17	5337.88	9602.37	5877.22	5322.02	6051.71	6234.14	3378.81
	3902.28	4378.17	9381.8	5020.62	4021.26	5797.91	6900.38	5552.03
[truncated: 22 more columns]

## Sheet: Source data for Fig 2
							g,h)		Males																												Females
	c)	Males		Females				Timepoints	Cre-														Cre+														Cre-
		Cre-	Cre+	Cre-	Cre+			0	2799	2599	2424	2962	2702	2622	2705	2374	2893	1417	3064	2924	3803	2994	3023	2831	3832	2983	2889	2424	2120	2089	2270	2747	3442	2583	2351	3154	2428	2980	2637	2572	1797	2709	2909	2890	3314	3433	2720	2875	3654
		38028.6	46455.2	30970.2	46517.4				2929	2933	2411	2422	2910	2431	2382	2393	2978	2126	2828	3041	3744	3148	3324	2994	3707	3226	2610	2445	2135	2970	2267	2904	2907	2428	2155	3405	2545	2905	2471	2852	1381	2756	2873	3028	3948	3104	3240	2694	2949
		26368.2	47667.9	35665.4	39210.2			45	2771	2945	2429	2851	1952	2429	2309	3528	2678	1959	2680	2856	3599	2890	3345	3087	3881	2987	2547	2510	2131	2643	1620	3364	3073	2001	1833	3191	1800	2716	1727	2463	1387	2975	3089	3003	3535	2938	2955	2365	2975
		25497.5	54477.6	5643.66	47621.3				2930	2956	3533	2641	2567	2965	2301	2783	2590	2141	2555	2864	3591	2695	4382	2987	3349	2684	2644	2211	2605	3583	1802	3058	3070	2485	2055	2890	1611	2705	1881	2762	1938	2781	3108	3123	2939	2959	2962	3450	2982
		23600.8	41464.6	35914.2	44029.8			90	3047	2875	3584	3020	2473	2539	2886	2227	2767	2937	2558	3190	3107	3298	3342	3104	3150	3276	2748	1991	2825	3076	2444	3043	2523	2666	1854	2795	1611	2814	1773	3032	2952	2758	3075	3106	2754	2723	2960	2278	2985
		26352.6	54524.2	20988.8	40578.4				2917	2957	3197	2746	2815	2525	2471	2069	3523	2774	2704	2992	2977	2767	3274	2923	3400	3253	2932	2929	2804	3059	2388	3082	4145	3498	2686	2782	1797	3212	2582	3238	2825	2682	2990	3149	2886	3475	3923	2488	3323
		25839.5	38782.7	8162.31	25195.9			135	2770	2942	3236	2993	2698	2673	2547	3791	3071	2446	3205	3091	2906	2567	3114	2921	3342	2826	2740	2075	2827	2675	2726	3162	4325	3285	3657	3394	2234	3321	2959	2924	3142	3189	3305	3126	3398	3649	3542	2927	4177
		13059.7	63339.6	9468.28					2755	3127	3123	2971	3027	2145	2760	2713	2841	2446	2662	2922	2740	2699	2777	3187	3314	2836	2934	2016	2895	3944	3501	2966	4111	2938	2826	3010	2361	3166	2948	3149	2948	3451	2656	4174	2856	3143	3160	3244	3969
				11194				180	2730	2945	3050	3387	2759	2129	3327	2380	2848	2293	2681	2931	3597	2777	2522	3019	3159	2897	3124	2155	2985	3241	2919	3005	3281	2937	2549	2758	2239	2886	3463	3437	2729	2980	2474	3591	2658	2919	3001	2932	3473
	d)	Males		Females			I,j)		Males																												Females
		Cre-	Cre+	Cre-	Cre+			Timepoints	Cre-														Cre+														Cre-
		600	600	600	292			0	0	0	0	0	0	0	0	0	0	0	0	0	0	0	0	0	0	0	0	0	0	0	0	0	0	0	0	0	0	0	0	0	0	0	0	0	0	0	0	0	0
		335	600	600	459				0	8.10811	0	0	0	0	6.57895	0	0	0	0	0	4.84429	2.25807	44.2688	0	0	0	0	0	0	0	0	0	0	0	0	10.1942	0	0	4.70852	0	0	0	0	0	0	3.39806	0	0	0
		379	491	600	600			45	0	8.10811	0	0	0	0	6.57895	0	0	0	0	0	7.26644	2.25807	44.2688	0	0	0	0	0	0	0	0	0	0	11.6667	0	10.1942	0	0	4.70852	0	0	0	0	0	0	3.39806	0	0	0
		600	600	600	129				0	8.10811	0	10.6464	25.0779	0	6.57895	0	0	0	0	0	20.5882	2.25807	44.2688	0	0	0	0	0	0	9.82456	0	0	0	13.125	0	10.1942	0	0	4.70852	0	0	0	0	0	6.60377	3.39806	0	0	0
		361	420	600	186			90	6.29496	8.10811	0	10.6464	25.0779	0	6.57895	0	0	0	0	0	20.5882	2.25807	60.8696	0	0	0	0	0	0	12.2807	0	0	0	13.125	0	10.1942	0	0	4.70852	3.18182	0	0	0	0	6.60377	3.39806	0	0	0
		600	231	600	185				6.29496	8.10811	1.49573	10.6464	25.0779	0	6.57895	0	0	0	0	0	20.5882	2.25807	60.8696	0	0	0	0	0	11.0672	12.2807	0	0	0	13.125	0	10.1942	0	0	4.70852	7.95455	0	0	0	0	6.60377	3.39806	1.57658	0	0
		600		600	540			135	6.29496	14.8649	2.99145	13.308	25.0779	0	6.57895	12.7737	0	0	8.78136	0	20.5882	2.25807	60.8696	0	0	1.32576	0	0	12.4506	12.2807	0	0	30.5454	13.125	0	10.1942	0	0	4.70852	7.95455	0	0	0	0	6.60377	3.39806	25.2252	0	0
		557		474	264				6.29496	16.2162	2.99145	13.308	25.0779	0	6.57895	24.2701	0	28.1124	10.0358	0	20.5882	2.25807	60.8696	14.4195	0	1.32576	0	0	20.751	12.2807	0	0	43.2727	13.125	1.1218	22.6537	0	8.82353	4.70852	7.95455	0	0	0	0	6.60377	3.39806	25.2252	0	6.42202
		600		313	600			180	15.1079	16.2162	2.99145	30.6084	64.3302	0	23.6842	24.2701	0	28.1124	10.0358	0	20.5882	2.25807	60.8696	14.4195	7.14286	1.32576	0	0	22.1344	12.2807	0	0	43.2727	13.125	2.24359	22.6537	0	8.82353	4.70852	17.5	0	48.7113	0	0	6.60377	3.39806	25.2252	0	9.63303
		600
		600
							k,l)		Males																												Females
	e)	Males		Females				Timepoints	Cre-														Cre+														Cre-
		Cre-	Cre+	Cre-	Cre+			0	12397	4746	3374	7712	2974	4938	8472	2379	2529	5924	4857	8323	6438	2143	2555	4378	5575	6889	8896	6214	6722	3400	2329	6551	4533	2637	3143	6862	4784	5435	8063	3965	6125	4246	3804	20081	20356	7768	6876	12544	6647
		78.446	68.7429	77.1103	76.564				10571	4092	3839	7972	2261	1610	3665	558	856	3038	3779	2347	11405	3359	7032	2998	4653	5997	6682	5230	4697	8314	1956	4467	4751	1537	1822	6216	13713	7513	6012	4140	1026	5434	2658	13521	17261	2307	3630	8336	19544
		80.8248	80.8808	77.7409	77.514			45	6196	2462	2912	4271	1078	665	3951	1599	869	3317	2041	827	11515	896	2900	1390	3770	8434	5345	5598	1770	5814	531	3453	3741	3212	1174	3945	15054	1454	2211	457	676	5769	2320	15723	8122	1916	3059	7779	4820
		87.9731	73.8347	86.6267	72.8483				5068	1885	2497	5961	4280	4611	4209	1988	854	4633	1951	779	7977	655	163	2382	3145	3211	5080	3151	2765	6486	1453	2860	2981	2334	1737	2187	12103	1145	1671	830	570	7881	3192	18546	7818	1854	3145	4272	1766
		90.8903	73.767	82.4242	72.2465			90	7651	2394	4204	3165	5038	9146	5199	587	915	1265	2095	2224	10611	707	1785	1343	3546	2518	2893	2578	4858	6917	906	2974	3191	2114	882	4386	4851	2106	1149	621	672	6599	1152	17459	8049	1858	3125	4210	1999
		85.1425	80.7388	86.1638	76.4314				4755	2234	4406	4173	4315	6282	1015	538	966	1683	2101	2586	7856	2758	323	1859	4081	4915	3840	6395	7062	6770	1113	3969	4403	2464	1138	6068	9686	1049	1815	1396	1357	2794	1523	11786	5185	2511	5098	3029	3424
		83.9522	80.8808	86.6094	77.7476			135	3027	2655	1901	4692	4496	9974	1081	803	859	3367	4452	2095	7984	1229	271	1423	2703	4354	3096	2334	2235	3644	758	2489	2445	1765	1784	5805	20084	1356	688	747	3081	2652	3064	9540	4379	5416	10162	2706	1732
		92.1798	74.0511	79.6759	57.291				2559	6415	1611	3746	4641	4961	1160	1650	848	6281	3692	2047	7562	1475	232	3652	3789	3786	2742	4303	5711	5274	2255	3805	4157	576	2542	6534	18795	10494	2060	659	3789	2206	4025	11861	7978	2642	15832	3568	11903
		75.823	76.0274	85.0921	69.2077			180	5183	2534	2070	4271	5795	5000	3925	636	859	3901	2273	2908	9228	1803	302	1829	2916	4857	3312	2924	3112	4011	2547	2891	3140	419	981	7945	14552	1168	1700	2983	1927	5079	1964	15620	5768	2287	11540	3771	14714
		92.8181	67.1727	87.1947	69.5801
		87.8966	88.4256	81.6283	86.709
		74.5566	85.4614	76.3418	84.2724				Males																																Females
							m,n)	Timepoints	Cre-															Cre+																	Cre-
								0	0	0	0	0	0	0	0	0	0	0	0	0	0	0	0	0	0	0	0	0	0	0	0	0	0	0	0	0	0	0	0	0	0	0	0	0	0	0	0	0	0
	f)	Males		Females				1	0.286638	194.583	228.786	168.44	186.998	16.7333	0	0.245868	87.8845	87.5932	9.64634	57.9962	0.045652	90.5286	40.5714	199.482	154.945	189.665	180.175	78.5135	192.012	50.0145	0.011905	82.0193	0	68.5814	59.5288	51.1654	141.145	118.283	144.004	78.0402	187.973	191.979	196.965	75.6226	123.988	158.471	136.076	42.25	76.3812
		Cre-	Cre+	Cre-	Cre+			2	80.6509	195.23	262.122	168.422	189.858	58	0	37.8203	106.909	135.622	10.5285	92.8365	77	148.9	187.2	217.107	207.829	193.287	245.696	167.584	294.297	148.606	0.202381	82.4807	3.47	83.7558	87.6728	58.2879	141.087	179.891	183.528	169.223	218.739	226.197	229.543	152.081	125.273	198.987	166.803	131.577	123.525
		3380.05	2656.78	1436.84	7551.1			3	106.403	195.597	262.159	169.008	190.952	62.4	0	87.2252	161.822	181.202	55.4878	135.728	78.4761	167.029	211.3	222.446	208.065	194.792	245.978	169.684	311.585	171.584	73.1191	82.582	3.53	99.4535	87.8313	60.9163	141.823	198.209	183.809	180.074	247.326	240.718	265.281	185.432	174.73	200.251	195.503	132.654	175.445
		1584.63	1360.47	4883.79	6894.31			4	165.873	264.267	292.354	169.173	244.562	87.7444	35.6699	122.095	162.445	181.907	77.7114	162.371	153.011	184.286	236.543	222.875	220.544	194.827	289.051	228.446	317.758	173.089	73.3452	125.91	34.04	127.523	160.093	127.103	212.806	198.209	240.818	198.038	278.743	276.277	341.524	244.165	272.07	202.084	247.21	198.5	265.033
		2752.18	1116.59	2319.57	6894.31			6	248.138	309.925	308.605	334.039	246.363	402.633	153.549	204.837	130.216	268.063	149.333	237.481	154.913	270.986	279.529	274.357	223.07	256.06	362.984	311.67	366.906	204.961	478.286	84.9341	350.5	61.6279	195.726	141.702	264.548	267.463	266.445	255.036	281.614	401.104	382.238	294.452	273.93	361.801	335.945	355.615	386.238
		3517.05	2566.13	4768.74	9912.97
		2319.57	2139.24	3314.55	10293.7
		3250.94	3517.05	6152.31	5390.82				Males																			Females
		2801.78	8047.75	3380.05	4252.29				Cre-								Cre+											Cre-									Cre+
		2397.81	3189.15				p,q)	0	34.7867	34.34	34.1967	32.9067	32.16	32.2733	33.51	32.25	32.0967	33.17	34.3533	34.1733	33.9767	31.2167	33.0767	32.5533	33.3967	33.1167	31.35	31.87	31.96	32.05	31.7467	31.2533	31.3967	31.945	31.83	30.58	31.4533	31.3167	32.1533	31.3367	31.6	31.7633	31.8233	30.5767	31.4867	31.34	31.4833	31.7533
								30	34.9867	33.7967	33.66	32.1867	31.5033	32.2533	31.4867	31.7533	31.8533	33.53	33.52	34.0067	32.74	31.41	32.26	32.02	32.7533	32.6167	31.0333	31.06	31.1	31.4433	31.96	31.87	31.69	31.655	31.39	30.745	30.7767	31.1533	31.5867	31.2633	32.25	31.7533	31.3833	31.12	31.9767	31.5933	31.1633	31.9067
								60	34.4833	32.73	33.54	32.97	31.8633	32.94	31.9267	31.52	32.3467	33.91	33.3367	33.1433	32.8867	32.0967	32.4767	32.1267	33.43	32.7633	32.0333	31.54	30.7533	31.43	31.4967	31.6667	32.0633	31.445	31.205	30.78	30.4867	31.06	31.2967	31.1767	31.7633	31.6433	31.7367	31.66	31.8767	31.5967	31.8767	32.2533
	r)	Males		Females				90	33.6733	33.0533	33.4133	32.25	31.82	31.91	32.3333	31.34	32.7967	32.5933	33.61	33.42	33.8233	31.9833	32.8933	32.5733	33.6533	33.2267	30.4067	31.1733	31.1867	31.5733	31.81	31.6433	31.8533	32.4	30.78	31.41	30.89	31.9533	31.2533	31.74	32.06	31.8633	31.9533	31.4833	31.89	31.9267	31.4533	32.3533
		Cre-	Cre+	Cre-	Cre+			120	34.0533	33.4033	33.4833	32.5533	31.8333	32.27	31.43	31.62	32.9433	33.94	32.8633	33.33	33.6933	31.91	31.8867	31.64	33.0433	32.7867	30.8533	31.5267	31.1833	31.5733	31.4967	31.8067	31.43	31.88	31.065	31.08	31.3967	31.4067	32.0567	31.52	32.6433	32.0067	32.12	31.0633	31.9167	31.95	31.6633	32.5867
		3380.05	2656.78	1436.84	7551.1			180	33.86	34.04	33.2433	33.0433	31.5633	32.13	31	31.7033	31.7767	32.9767	33.4267	34.5433	33.67	31.5333	33.6733	31.74	34.05	34.0833	30.9933	32.295	31.645	32.115	31.755	31.055	32.195	31	31.195	30.945	30.995	31.16	32.245	31.005	31.55	31.62	31.895	31.11	31.585	31.73	31.265	32.045
		1584.63	1360.47	4883.79	6894.31
		2752.18	1116.59	2319.57	6894.31
		3517.05	2566.13	4768.74	9912.97
		2319.57	2139.24	3314.55	10293.7
		3250.94	3517.05	6152.31	5390.82
		2801.78	8047.75	3380.05	4252.29
		2397.81	3189.15
[truncated: 13 more columns]

## Sheet: Source data for Fig 3
b)	SHAM		OVX			d)	SHAM		OVX			f)		SHAM																			OVX
	Cre-	Cre+	Cre-	Cre+			Cre-	Cre+	Cre-	Cre+			Timepoints	Cre-							Cre+												Cre-							Cre+
	63.4	79.5	15.2	17.7			2.65	1.6	2.93	2.26			0	2912.33	2769.67	2328.33	3270.67	3060	2675.33	2903	2375	2474.67	2218	3721.33	3174.67	3179.5	3029	3650.33	3300.33	2891.33	3351	3009.33	3072	2995.33	3155	2893	2978.67	2985.67	2088.67	3482.67	3568.33	3080.67	3200.33	2403	2612.33	2309.33	2703.8	2571.33	3013
	53.2	91.4	22.4	34.4			1.64	2.09	3.86	1.68				3278.67	2869	2241	3143.67	3376	2441.33	3129.33	2480	2667.67	2873	4070.67	3255.33	3534.33	3288.67	3632.67	3782.67	3365.33	3958.33	3552	3985	2921	3053.67	2934.33	2806.67	2653	2294.33	3648	4010.67	3524	3597.67	3396.33	3057	3078	3052.48	3195	3333.67
	61.4	76.1	22	42.1			2.1	1.24	2.67	2.59			45	3352.67	2806	2191.67	3154.67	3554.67	2678	2894.5	2623	2770.67	3035.67	4148.67	3105.67	3635.67	3507.67	3746.33	4516.33	3674.33	3812	3901.33	3740.67	2974	3378.33	3009.67	2853	2311	2374	3412.67	3668.67	3899.33	3638.33	3706	3283.33	3172.67	3581.61	3570.67	3705
	51.4	97.6	28.4	16.5			2.59	2.12	3.54	3.07				3531.33	3575	2139	3168.33	3607.33	2870.67	2946.08	2701.67	3097.67	3042.67	4079	3192.33	3920.33	3611.33	3755	4662.67	4084.33	3911.33	3572	3791.67	2978	3132	3086	3164	2314.33	2811	3402.33	3782.33	3989	3702	3920.67	3152.33	3567.33	3631.36	3534	3518
	78.2	55.9	19.2	25.1			2.22	2.37	3.19	3.11			90	3462.67	3377.67	2217.33	3462.67	3819	3368.33	3216.58	2785.33	2869.67	2979	3968	3302	3973.33	3786.33	3854.33	4329.33	4008.33	4166.67	3798.67	3820.33	3128	3167.67	3035	3156.67	3126	3318	3439.67	3594	3974.67	3437.33	3983.67	3145.67	3533.67	3555.05	3695.33	3621.33
	66.6	98.9	23.5	29.1			2.7	1.28	4.79	3.26				3411.67	3469.67	2356.67	3576	3808.33	3350	3277.5	3048.67	2958.67	3127.67	3930.67	3243.67	4117.33	3594.33	3757.33	4381.67	3986.67	4123.67	3923.67	3745	3170	3471.33	3021	3163	2700.67	3463.33	3411.67	3752	3759.33	3553.67	4248.33	3208.33	3990.33	3593.07	3455.33	3614
	68.3	101.5		18.7			2.71	1.49	3.84	2.24			135	3837	3212.67	2379.67	3227.67	3784	3221.33	3153.42	3008	2862	3250	4742	3168.67	4174.67	3569.67	4138	4072.67	4258	4003.33	3561.67	3858.67	3243.33	3132.33	3299.33	3231.33	3037.33	3484	3304	3504	3731.33	3438.33	3944.33	3643.33	4012	3622.01	4094	3568.33
		57.8		23.5				1.75		2.77				3302	3292.67	2482.33	3151.67	3745.67	3293.33	3268.42	2875	2971.33	3245.67	4800.67	3556.67	4588.33	3430.67	3951.67	4196.33	4032.33	4155	4046	3825	2948.67	3129.67	3493	3110	3034.67	3437.67	3715.33	3447.67	3567.33	3484.67	3671.33	3610.33	3833	3605.71	3745.67	3348.67
		50.4		32.2				2.41		4.7			180	3333.67	3890	2435.67	3194.67	3678	3274	3145.08	2825.67	2984.67	3460.33	4384	3357.33	4238.67	3980.33	3681.67	4436	4318.67	3962.33	4019.67	3988.67	3411.33	2955.67	3169.67	3102.33	3174	3440.67	3837	3196.33	3708.67	3537.33	3719	3839.33	3642	3583.16	3633.67	3341.33
		61.2		40.8				3.23		2.89
		52		24.8						4.55
				36.4						2.14
c)	SHAM		OVX			e)	SHAM		OVX			g)	SHAM		OVX				h)		SHAM																			OVX
	Cre-	Cre+	Cre-	Cre+			Cre-	Cre+	Cre-	Cre+			Cre-	Cre+	Cre-	Cre+				Timepoints	Cre-							Cre+												Cre-							Cre+
	21.4	17.5	21.2	21.5			17.99	15.26	17.45	17.49			15.4541	18.099	13.9036	16.4053				0	0	0	0	0	0	0		0	0	0	0	0	0	0	0		0	0	0	0	0	0	0	0	0	0	0	0	0
	21.2	24.5	21.7	19.9			18.86	20.18	17.03	17.15			14.8834	15.8322	15.027	17.4231					0	0	3.30189	0	1.69903	0		0	0	0	0	0	1.54867	11.9512	1.58371		1.88172	0	0	1.70732	1.68269	0	1.64319	0	13.8889	0	0	0	0
	22.3	19.6	21.6	22.2			18.95	21.34	17.6	18.14			10.6877	21.0308	14.2549	16.9423				45	0	0	3.30189	0	1.69903	0		0	0	0	1.71569	19.5432	1.54867	11.9512	1.58371		7.52688	0	0	1.70732	1.68269	0	1.64319	0	13.8889	0	0	0	0
	19.2	20.6	22.8	22.3			15.09	16.57	18.06	18.17			15.4842	15.0411	17.2665	16.6871					0	0	3.30189	0	1.69903	0		0	0	0	1.71569	19.5432	1.54867	11.9512	1.58371		7.52688	0	0	1.70732	1.68269	1.80412	1.64319	0	13.8889	0	0	0	0
	22.5	20.3	22.4	24.3			15.89	17.54	18	19.76			16.5058	18.4394	14.004	16.0512				90	0	10.5	3.30189	0	1.69903	0		0	0	0	1.71569	21.3198	1.54867	11.9512	19.0045		7.52688	0	0	1.70732	1.68269	1.80412	1.64319	0	13.8889	0	0	0	0
	17.9	22.5	25.6	22.4			18.76	17.82	17.34	19.18			14.9221	16.2112	13.8194	16.6473					0	10.5	3.30189	0	1.69903	3.30189		1.78571	0	0	1.71569	21.3198	4.64602	11.9512	19.0045		7.52688	0	0	1.70732	1.68269	1.80412	1.64319	0	13.8889	0	0	0	0
	21.6	20.2	22.9	23			19.19	19.71	17.92	19.36			16.361	17.8477	13.6788	15.449				135	0	10.5	4.95283	0	1.69903	3.30189		1.78571	0	0	1.71569	21.3198	4.64602	11.9512	19.0045		9.4086	0	0	1.70732	1.68269	19.8454	1.64319	0	13.8889	0	0	0	0
	23.4	21.6	24.4	21.4				17.8		18.71				19.0446		15.998					0	10.5	6.60377	0	1.69903	3.30189		1.78571	0	0	1.71569	33.7563	4.64602	11.9512	26.9231		20.6989	0	0	1.70732	1.68269	19.8454	1.64319	0	13.8889	0	0	0	0
		20.5		24.2				18.23		18.24				17.669		17.1037				180	0	10.5	6.60377	7.86517	1.69903	3.30189		1.78571	0	0	1.71569	33.7563	18.5841	11.9512	26.9231		20.6989	0	0	17.0732	1.68269	19.8454	1.64319	0	13.8889	0	8.29384	0	0
		19.9		21.5				18.49		17.32				18.114		16.3891
		16.5		26.2				14.57		18.99				16.9959		15.8217
		23		22.4				18.49		17.52				16.475		15.187		i)		SHAM																OVX
				20.7						17.52						16.1095			Timepoints	Cre-							Cre+
				25.3						18.99									0	10860.7	8892.33	12244.7	3784.67	5935.33	4944	7220.16	2698.67	6165	1266.67	7661.67	3209.33	8575.67	4816.67	6720.33	5287.67	10478.3	2817	4925	4272.67	7857	4995.59	4741.07	2292	2878	4852.67	5264.33	14817.7	5357.33	10715.7
																				5422.67	3041.67	3976	3781.67	8413.33	4403	4156.32	2251	6775.33	1259.33	3519.33	1915	7251.67	4376.33	3430.33	8844.33	8620.33	781	2866	2260	6003.33	3582.36	3067.98	741.667	1495.67	2603.33	3444.67	12725.3	4016.33	5140.33
																			45	3561	1100.67	2338	2072	3701.67	2321.67	2023.83	2275.67	4058.33	1269.33	979	1491.67	1887.67	1671	1570	8105	6487.33	949	2127.67	2424.67	4290.67	2784.1	2501.56	573.667	811.333	1949.67	2059.33	10864.7	4734.67	3386.67
																				3391.33	1677.67	3712.67	2193.67	4022.33	1983.67	2575.17	2513.67	3716.33	1600.33	2236.33	1103.33	1460	2479.67	1954	7881.33	3239	725.667	2722.33	1965.33	2967.67	1447.2	3357.28	465.333	426.333	2072.33	2338	9669.67	1032.33	4851.33
																			90	7675.33	4260	4971.33	2791.67	5169.33	2012.33	4137.08	3883	3135.33	1119	1054.67	1038	1747.33	2678.33	2100.67	7358.33	1388.33	678.667	3265.67	1344	3563	907.286	2961.29	780.333	1707	2670.33	3146.33	12044.7	789.667	3224
																				3984.33	1669.67	2180	3039	4664.33	2492.67	2877.5	3090	3978	1246	1457.33	1342	1862.67	3651.67	1082	6495.33	1153.67	797.333	3515	1365	2697.67	865.195	3944.35	421.333	2370	2387.33	2651.33	11658.3	1218.67	4121.67
																			135	4290	1148.67	3107	2420.67	4210.67	1887.33	2616.33	1975.67	3975.67	1186	6527	1279.33	5194.33	4113.33	1192.67	5575	1739.33	1056	3106.67	1090	3384.67	824.285	4702.05	563.667	155.333	2132	2673.67	5584.67	5209.33	7690.67
																				9072.33	928.667	1627	1672	3825.67	3651.67	3305.5	2875.67	3639.67	1273	6969.33	2566.33	3769.33	4552.33	7428	5864	5409.67	1309.67	2729	4511	3777.33	2042.9	1739.45	3706	150.333	2216	5269	4046	9764.33	3422.33
																			180	2722.67	1328	1673	2458.33	3296.67	2198.33	2545.5	1871	3112.67	2763	3269.33	6230	1828	1702.33	1950.33	5905.33	3841	1327.67	4928.67	2212.33	3566.67	3706.37	1730.93	986	149	3480	1721.33	4905.67	4393	1640
[truncated: 10 more columns]

## Sheet: Source data for Fig 4
a)	Males		Females			h)	Males	Females		Males	Females		Males	Females
	Cre-	Cre+	Cre-	Cre+		vgat	Cre+	Cre+	vglut2	Cre+	Cre+	lepr	Cre+	Cre+
	3659.05	25898.9	7085.45	26099.8			64.9062	81.9617		24.2425	8.98		17.4043	14.165
	2929.36	2474.62	7889.17	35236.9			54.3963	64.31		52.1562	24.4025		29.1262	12.725
	2516.92	5869.29	4251.27	10099.4			63.6742	70.8713		44.4417	35.0412		11.25	17.4675
	2717.85	7328.68	3426.4	18602			62.31	71.0025		39.3533	26.1125		11.6	15.9067
	3003.38	3537.44	3172.59	39234.3			77.1083	68.1287		31.315	48.055		12.438	11.41
	2992.81	15212.6	2728.43	6884.52
	1633.88	19416.2	1618.02
			428.3
b)	Males		Females			i)	Males	Females		Males	Females
	Cre-	Cre+	Cre-	Cre+		vgat	Cre+	Cre+	vglut2	Cre+	Cre+
	16397.8	23342.3	14180.1	14023.3			40.0675	46.1458		42.9038	49.095
	10752.7	14583.3	8243.73	18279.6			39.8733	44.1562		44.5554	48.7587
	14314.5	11716	14224.9	15121			29.3417	57.6075		31.39	60.1596
	12096.8	21169.3	9489.25	21169.3			25.0921	39.1163		25.0121	43.2533
	11805.6	20295.7	13687.3	27251.3			45.6696	52.41		46.2737	45.6812
	10752.7	35080.7	12298.4	19086
			13642.5
			9543.01
c)	Males		Females
	Cre-	Cre+	Cre-	Cre+
	4018.61	9390.86	5076.14	6440.35
	4272.42	5054.99	7582.49	9845.6
	3162.01	3934.01	3606.18	8640.02
	7000.85	6345.18	4208.97	8565.99
	5308.8	11627.5	2770.73	7085.45
	2707.28	8248.73	7788.71	8439.09
	4108.5	16656.1	7756.98
			4171.95
d)	Males		Females
	Cre-	Cre+	Cre-	Cre+
	10427.2	23466.6	10850.2	16867.6
	10014.8	10194.6	11876.1	21573.6
	8745.77	13430.6	7910.32	14160.3
	14033.4	11876.1	8513.11	19130.7
	11262.7	9073.6	6461.51	15598.6
	9686.97	8613.58	8026.65	12737.9
	4505.08	14467	4822.34
			4314.72

## Sheet: Source data  for Fig 5
b)	Males		Females			c)	Males		Females			e)	Males		Females			f)	Males		Females
	No odor	TMT	No odor	TMT			No odor	TMT	No odor	TMT			No odor	TMT	No odor	TMT			No odor	TMT	No odor	TMT
	980.558	1876.59	1294.38	2448.2			10.69	28.525	17.054	20.37			460	525.71	360	940			13.998	13.303	5.2738	12.515
	921.386	4001.48	1072.48	2204.1			22.939	26.684	27.251	18.218			434.29	750	186.67	390			5.683	11.302	11.214	10.66
	729.783	2028.74	983.728	2174.6			22.96	24.431	24.564	29.949			213.33	810	171.43	672			23.747	22.479	4.667	20.875
	329.67	3017.75	879.121	2684.9			23.386	22.217	21.784	24.748			297.14	1130	251.43	468.57			18.67	19.823	7.7641	9.0916
	599.112	3150.89	1035.5	1432			17.262	27.078	7.5879	25.679			205.71	308.57	226.67	546.67			2.1334	13.549	8.0114	37.085
i)	Males		Females			j)	Males		Females			k)	Males		Females			l)	Males		Females
	Cre-	Cre+	Cre-	Cre+			Cre-	Cre+	Cre-	Cre+			Cre-	Cre+	Cre-	Cre+			Cre-	Cre+	Cre-	Cre+
	980.558	1876.59	1294.38	2448.2			1102.07	7988.17	576.923	29475.9			281.065	769.231	197.239	2973.37			13.231	0.304875	0	16.5494
	921.386	4001.48	1072.48	2204.1			2130.18	9541.42	606.509	20929.8			325.444	1725.84	103.55	1834.32			3.4405	5.97417	0	6.238
	729.783	2028.74	983.728	2174.6			4526.63	16538.5	1631.44	3084.32			187.377	5128.2	276.134	1405.33			2.38143	14.6708	3.41217	4.76143
	329.67	3017.75	879.121	2684.9			1139.05	7980.77	2331.36	14319.5			133.136	1149.62	177.515	490.279			2.77833	8.85337	8.3325	2.6335
	599.112	3150.89	1035.5	1432			761.834	3949.7	576.923	7159.76				702.663	414.201	1220.41				4.79575	8.47	2.57933

## Sheet: Source data for Fig 6
e)	Glutamatergic markers		GABAergic markers		Candiidate genes
	216.441	Glul	188.344	Slc6a11	2320.56	Apoe
	154.129	Slc1a2	71.1241	Gabbr1	1780.87	Ttr
	147.806	Slc1a3	48.6289	Gabarap	524.49	Cst3
	93.4604	Grina	37.2955	Gabbr2	347.459	Vim
	77.543	Glud1	35.6784	Abat	324.455	Nnat
	56.8268	Grin2c	26.1029	Gabarapl1	254.79	Ntrs3
	52.7035	Gria1	10.4738	Gabarapl2	245.327	Chga
	32.517	Gria2	3.88741	Gabrg1	215.954	Clu
	24.706	Grik5	2.5081	Gabra3	158.305	Aldoa
	20.4657	Grik3	2.35769	Gabra4	148.468	Agt
	13.4017	Grm3	1.92529	Gabre	131.609	Dcn
	7.22211	Grin3b	1.89046	Gabra2
	5.96758	Grid2	1.78706	Slc6a13
	5.85828	Grid1
	5.44874	Grin3a
	5.24313	Grik2
	4.24517	Grik4
	4.02535	Grm4
	3.17743	Grin2b
	2.47555	Gria3
	2.00425	Grip2
	1.08151	Gria4
g,h,i,j,l) All sc-RNA seq data of mouse dorsomedial hypothalamus that are used in this study have been deposited in the the National Center for Biotechnology Information Gene Expression Omnibus (GEO) and are accessible through the GEO Series accession number: GSE232230.

## Sheet: Source data for Fig 7
d)	dDMH	Males Cre+	Females Cre+			d)	dDMH	Males TMT	Females TMT
		22.8281	29.2311					17.7767	17.5
		18.53	16.1008					0	7.40667
		26.6412	31.4007					8.335	10.4767
		10.1877	14.252					10.714	9.9644
		27.68	17.6883
		34.624	20.8954				cDMH	Males TMT	Females TMT
								25.81	35.1262
	cDMH	Males Cre+	Females Cre+					17.835	44.045
		14.9475	40.3278					28.57	38.54
		13.4767	31.4425					27.1729	16.51
		21.2643	47.5133
		19.3177	44.5946
		16.9733	26.52
		51.4781	34.03

## Sheet: Source data for Fig 8
c)	Males								Females								d)	Males		Females
Timepoints	mCherry				hM3D				mCherry			hM3D						mCherry	hM3D	mCherry	hM3D
0	2714.33	3039	2820.33	2765.54	2834	2832.67	3019.59	3216	3589.67	2014	3640.44	3640.44	3665	3014	2784.33			2748.67	3384	3171.33	3440.33
	2991.33	3462.67	3207	3117.49	3363.33	3053.67	3360.07	3659.67	3102.67	1728.67	2841.67	3360.67	4155	3462.67	3455.67			3330	3197.67	1739	4152
45	2748.67	3330	2978.33	2814.52	3384	3197.67	3431.81	3803.33	3171.33	1739	2881.67	3440.33	4152	3696	3605.67			2978.33	3431.81	2881.67	3696
	2952.33	3370.33	3058.33	3092.75	3458.33	3184	3599.73	3873.67	3125.67	1888	3135	3435	4087.67	3403	3670.33			2814.52	3803.33		3605.67
90	3115	3655	2865	3070.69	3538.67	3393	3587.45	3684.33	3074	1789.67	2868.33	3387.67	3918	3615.33	3691.33
	3168.67	3327	2932	3099.62	3653.33	3232.33	3746.1	3904.33	3244.33	1756.33	3308.33	3539	3640.33	3557.67	3504.67
135	3120.33	3265.67	2817.33	3025.15	3366.33	3057.33	3440.48	3739.67	3595.33	1657	2911.67	3446.33	3629.67	3197.67	3448
	3058.67	3278.33	2857.33	3016.79	3120	3484.33	3531.62	3836.33	3083	1696	3079.67	3330.33	3425.67	3406	3171.67		g)	Males		Females
180	2796.67	3065	2898.33	2903.58	2997.67	3417.33	3430.14	3796.67	2999	1712.67	3223	3126	3321.67	3179.33	3225.33			mCherry	hM3D	mCherry	hM3D
																		939.694	1050.24	1223.4	1341.24
																		1040.27	906.59	1091.83	1102.68
e)	Males								Females									1124.97	956.869	766.796	1011.25
Timepoints	mCherry				hM3D				mCherry			hM3D						1253.72	939.694	1345.89	992.613
0	1549	2853.67	1922.67	2142.27	3797.33	1791.67	2913.02	3635	2907.67	3695.67	6050	2006.33	5785.33	9891.67	9361.33
	1666	2042.67	1542	1693.23	2008.67	1349.67	1635.46	1934	1683	1264.33	2237.67	853	4714.33	8191.33	6817
45	2649.33	2279	1389	2049.83	2311.33	1401	1925.49	2194	1444.67	1157.67	1892.33	1527	4130.67	8274	6563.67
	1422	2157.67	1484	1637.08	2816.33	1598.33	2281.81	2479.67	1849.33	1155.67	3097.33	2792	3357.67	3876	3254.67
90	1595	1896	1366.33	1608.2	5360	1210.33	2757.83	1930.67	1868.67	1448	2368.67	3271.67	2282.33	3447.67	4405.33
	1967.67	1389	1441.33	1601.51	5029.67	1919.33	3312.98	2767.67	3283.67	2029	3991.67	3041.67	5860.67	1806.33	5848
135	1699	4949.67	1282	2630.56	3069	1690	2276.45	2267	3875.67	2383	5288.33	1444.67	2764.67	3748.67	2576.67
	1710.33	3645	1351.67	2315.13	2846.67	3810.67	3235.6	2827	1513	2202.67	3791	1684	2699.67	930.667	3182
180	1832	1328	1293	1485.85	2464	2610	2536.66	2599.33	2212	3024.33	5120.33	2768.33	4200	284	3976.33
f)	Males								Females
Timepoints	mCherry				hM3D				mCherry			hM3D
0	0	0	0	0	0	0	0	0	0	0	0	0	0	0	0
1	199.325	170.881	63.444	64.6708	1.1	0.031674	63.444	64.6708	194.745	0	273.69	153.519	76.4821	105.94	0
2	202.107	171.516	77.5877	129.457	2.6	45.2466	77.5877	129.457	251.823	206.571	279.529	157.251	126.054	155.053	0
3	251.965	172.987	119.575	145.862	4.02857	106.045	119.575	145.862	305.826	206.695	389.493	157.251	204.732	205.528	0
4	264.11	251.086	132.203	185.63	133.757	106.663	132.203	185.63	399.548	361.246	444.096	238.183	232.607	308.13	127.267
6	334.845	362.498	192.278	231.59	135.057	134.948	192.278	231.59	466.967	413.853	663.94	390.574	473	418.169	244.442
j)	eGFP																TeNT																k)	eGFP		TeNT			eGFP		TeNT
Timepoints	No odor								TMT								No odor								TMT								Baseline	No odor	TMT	No odor	TMT	22.5	No odor	TMT	No odor	TMT
	3820	3926	3237	3134	3241	3384	3258	3869	3643	4170	3741	3718	3679	3843	3710	4351	3323	3336	3440	2842	3299	2903	2599	2894	3208	3320	3378	3286	2938	3193	3231	3372		3780	3216	4278	3123		4341	4734	3690	4034
0	3780	3854	3199	3536	3487	3423	3874	4449	3216	3863	3616	3533	3370	4365	3594	4097	4278	3157	3538	2871	3068	2830	3394	3530	3123	3638	3967	3750	3293	3850	3527	3478		3854	3863	3157	3638		3718	4190	3717	3777
	4341	3718	3185	3572	3709	4296	4168	4329	4734	4190	4770	4810	4716	5242	4328	4510	3690	3717	3633	3326	3633	2654	3379	3341	4034	3777	4088	3814	4650	4644	3171	4243		3199	3616	3538	3967		3185	4770	3633	4088
45	4261	3650	3304	3418	3509	4603	4457	4458	4070	4058	3707	3950	3805	4611	4333	4301	3317	3440	3605	3849	4511	3428	2869	4663	3941	3628	3295	4083	4134	4698	3175	4479		3536	3533	2871	3750		3572	4810	3326	3814
	3777	3632	3047	3340	3264	4196	3991	4098	4120	4187	3666	4216	4174	4302	4177	4032	2877	3561	3597	3595	3710	2670	2676	4516	3586	3870	4324	3508	3889	3917	3194	3821		3487	3370	3068	3293		3709	4716	3633	4650
90	3832	3491	3187	3189	3451	3513	3345	3846	3679	3725	3491	3467	3335	3854	3654	4068	3075	3575	3178	3188	3509	3575	3489	4406	3612	3691	3912	3298	3901	3677	3093	3582		3423	4365	2830	3850		4296	5242	2654	4644
	3868	4093	3611	3881	3829	3136	3012	3870	3327	3920	3407	3335	3324	4932	3845	3839	3799	3330	3600	2962	3308	4037	4685	4402	3140	4006	4154	3244	3647	3777	2785	3570		3874	3594	3394	3527		4168	4328	3379	3171
135	3721	4315	3576	3803	4046	4146	3803	4113	3758	3951	3677	3647	3499	4545	3449	4683	3934	3247	3410	3536	3888	3558	3763	4439	3833	4192	3775	3105	3452	3120	2500	3209		4449	4097	3530	3478		4329	4510	3341	4243
	3813	4153	3550	3727	3626	4405	4223	5065	3335	3649	3930	3962	3793	4159	4246	4103	3485	3604	3563	3941	4246	2932	3450	4445	3011	3945	4053	3505	2879	4014	2710	3517
180	4034	3725	3350	3677	3363	4388	4207	4669	3806	3892	3549	4345	4219	4028	3624	4098	3298	3562	3948	3916	3883	3044	3732	4607	3367	3545	4054	3406	2905	3142	3235	3137
l)	eGFP																TeNT																m)	eGFP		TeNT			eGFP		TeNT
Timepoints	No odor								TMT								No odor								TMT								Baseline	No odor	TMT	No odor	TMT	22.5	No odor	TMT	No odor	TMT
	2040	2642	897	3162	2612	1562	441	792	1760	5705	4917	804	5285	2670	238	868	1146	1600	610	1019	844	1780	1148	1397	883	3543	1065	1392	3292	338	703	1861		548	208	649	1203		4760	8807	4335	4968
0	548	3558	789	4796	7602	4714	1867	3263	208	1991	1223	774	2781	4949	263	1601	649	1617	8638	975	1462	1738	1135	7356	1203	2868	3235	488	6814	301	3537	4096		3558	1991	1617	2868		4815	9749	5338	9116
	4760	4815	1576	4671	2142	3692	8230	8961	8807	9749	3895	4937	6149	10259	13988	16078	4335	5338	4533	2669	8065	7764	4219	6259	4968	9116	7893	8949	15840	5039	10257	10054		789	1223	8638	3235		1576	3895	4533	7893
45	4405	1692	2862	2101	1156	6825	289	4074	10641	11050	2894	10189	12967	6149	11701	4828	7836	8831	7119	2783	2792	12536	3935	820	6117	10486	7131	8461	9188	5375	9570	7632		4796	774	975	488		4671	4937	2669	8949
	505	1076	1030	1780	1222	2029	217	526	10184	4381	4949	4841	8694	3813	4908	789	1053	4293	1152	11060	906	1973	1280	1023	3484	9839	4390	7740	7785	3537	4307	5373		7602	2781	1462	6814		2142	6149	8065	15840
90	463	6894	3477	3870	2354	2190	350	263	1817	4903	4801	3992	8793	5205	2783	781	749	1914	969	797	715	1752	10370	8926	4612	6733	2730	5726	7035	7443	4189	6644		4714	4949	1738	301		3692	10259	7764	5039
	3334	9766	7801	8043	9641	10560	202	262	899	4039	5343	3045	7432	6159	7768	3290	524	2967	5453	6311	785	2011	10171	18511	3367	14719	1386	4247	3391	5342	7375	3584		1867	263	1135	3537		8230	13988	4219	10257
135	1397	6294	6247	1481	5435	5794	12119	369	1038	6340	7365	2556	10850	4597	1689	6922	3391	3662	11176	2024	8363	6995	4669	6871	4978	3141	2193	740	9100	1949	3487	7234		3263	1601	7356	4096		8961	16078	6259	10054
	3026	1552	4133	10065	1030	1847	11380	1813	1001	3006	6194	8883	5275	2685	5973	2829	6385	7807	3359	6322	3619	10020	3151	3327	4997	14764	4026	584	3870	2089	6548	1292
180	12337	998	1438	2725	4356	11947	8745	8770	6690	4431	2293	17284	4707	4886	234	6451	926	9733	703	9379	766	1698	2882	6706	5164	9785	1027	551	736	9685	2729	4431
n)	eGFP													TeNT																o)	eGFP		TeNT
Timepoints	No odor							TMT						No odor								TMT									No odor	TMT	No odor	TMT
0	0	0	0	0	0	0	0	0	0	0	0	0	0	0	0	0	0	0	0	0	0	0	0	0	0	0	0	0			245.279	32.4739	320.524	161.653
1	88.0111	59.682	178.867	267.533	67.8449	61.6457	119.398	17.4696	49.6673	24.7015	4.92132	65.7349	46.3587	137.163	88.3028	122.145	149.717	184.287	264.805	196.233	110.839	11.0756	82.6338	43.3191	96.473	43.3688	42.3969	210.85			189.084	57.8794	236.089	271.296
2	97.0553	70.686	178.693	276.769	95.1643	62.2391	134.057	28.2891	48.6187	37.3015	15.7766	89.2581	47.3216	140.332	96.4106	153.52	163.61	198.148	164.814	216.3	131.596	19.9733	87.0395	64.2312	115.865	43.9059	117.268	268.266			409.674	104.194	338.86	287.739
3	152.544	100.212	179.447	298.391	134.167	80.15	178.517	30.7239	52.2412	39.8258	21.6396	139.284	73.539	218.095	167.55	203.231	217.921	237.801	184.955	216.385	164.309	24.3911	104.371	99.0729	117.514	49.1733	188.513	270.977			576.216	212.505	333.851	224.581
4	151.29	123.9	287.619	300.379	197.118	118.194	218.49	32.1848	57.0895	56.1485	74.9391	141.286	76.1803	241.218	168.353	264.117	265.202	290.182	216.539	285.346	202.255	60.5111	140.23	149.497	141.189	51.8416	367.301	334.159			243.704	193.526	349.562	86.8069
6	245.279	189.084	409.674	576.216	243.704	165.185	274.473	32.4739	57.8794	104.194	212.505	193.526	135.928	320.524	236.089	338.86	333.851	349.562	287.587	468.767	326.678	161.653	271.296	287.739	224.581	86.8069	373.977	378.809			165.185	135.928	287.587	373.977
																															274.473		468.767	378.809
																																	326.678

## Sheet: Source data for S Fig 1
a,b)	No odor														TMT
	pro/estrus										meta/diestrus				pro/estrus									meta/diestrus
	3583	3528	3670	3630	4029	3139	4035	2998	3630	3013	3040	3997	3158	3990	3310	3184	3548	3151	3719	3527	3760	3601	3233	3619	3845	3206	2842	3611
0 (odor)	3630	3327	3481	3628	3387	3120	3734	3110	3313	3233	3312	3153	3191	3428	3162	3192	3595	2826	4536	3438	4289	3809	3247	4040	4098	2966	2878	3417
	3741	5780	4445	4355	4485	4435	4313	3550	3750	3981	4214	4476	4729	4526	5411	4246	5220	4863	5126	4392	5142	4986	4655	4852	4952	4845	5148	4865
45	4079	3631	4145	4137	4110	3664	3515	3492	3720	3397	3795	4122	3865	3449	4334	4287	5124	4311	4130	4428	4064	4211	3653	4128	4237	4079	3754	4376
	3355	3640	4132	3795	3822	3223	3662	3217	3478	3238	4462	2623	3864	3009	4807	4340	3863	3878	3557	4923	3499	4424	3995	3398	3787	4187	3668	3277
90	3049	3625	4165	3588	3845	3388	3449	3008	3485	3234	3962	3878	3104	2942	3538	3869	3440	4314	3021	3966	3431	4749	3896	4318	3595	4019	3485	3179
	2637	3632	3499	3398	3706	3718	3320	2777	2976	3181	3499	4125	2861	2814	3885	3666	3784	4097	3584	3541	3092	4859	4297	3535	3527	3480	3194	3530
135	3532	4246	4123	3574	3815	3843	4257	3412	3661	3528	3100	3016	3560	3784	4221	2774	4399	4202	3242	4376	3288	4291	4416	3772	3954	3940	2977	3413
	3429	3758	3356	3981	4322	3373	4673	3363	4183	3986	3143	3013	4241	3736	4691	3445	3213	4193	4203	3550	3356	4409	4419	3463	3496	4351	3873	3452
180	3134	4188	4107	3780	4014	3609	5204	3150	3652	3400	3929	3064	3411	3225	4368	3937	3806	3261	4300	3376	3968	4566	4576	4353	4567	3848	3354	3313
c)	Males				Females							d)	Males				Females
	Control	Food odor	Predator odor	Opposite sex urine	Control	Food odor	Predator odor	Opposite sex urine					Control	Food odor	Predator odor	Opposite sex urine	Control	Food odor	Predator odor	Opposite sex urine
	2565.63	1968.97	2963.41	14498.8	2585.5	3669.45	4077.17	9397.38					4196.88	4749.82	5805.84	5702.73	2728.43	4330.58	4137.06	5829.63
	3758.95	5220.76	2167.86	14797.1	4574.38	5369.93	1282.82	6304.69					4106.24	3045.68	6868.65	9192.58	3290.43	5575.82	5837.56	6753.08
	3263.72	4653.94	2963.41	9486.87	2346.86	3955.85	2605.41	9526.65					2654.4	2746.55	4901.65	7225.57	4269.4	2964.1	3648.48	7289.02
	3562.05	3758.95	4614.16	9665.87	3013.13	4862.77	4116.94	10680.2					4679.57	2244.61	6399.56	8248.73	4219.54	4417.83	5621.83	5353.74
	3502.39	3699.28	2247.41	12092.3		3997.61	3182.18	6921.24					3822.97	4584.39	6363.31	6678.3	2688.77	2880.71	4695.43	5901.02
e)	Males				Females							f)	Males				Females
	Control	Food odor	Predator odor	Opposite sex urine	Control	Food odor	Predator odor	Opposite sex urine					Control	Food odor	Predator odor	Opposite sex urine	Control	Food odor	Predator odor	Opposite sex urine
	7889.17	2633.25	7614.21	4029.19	5065.57	4304.15	5541.45	2400.59					9073.6	3521.57	4875.21	5541.45	4684.86	6577.83	10332.1	3553.3
	2865.91	5446.28	4251.27	5393.4	6725.89	3585.03	6165.4	4156.09					5012.69	4949.24	6091.37	5636.63	8946.7	3257.19	5742.39	5086.72
	2093.91	4092.64	6302.88	6250	5837.56	4113.79	6651.86	4769.46					5456.85	5266.5	5245.35	4092.64	7846.87	5647.21	11146.4	3320.64
	4092.64	5922.17	5393.4	5731.81	4071.49	4208.97	4748.31	4124.36					10659.9	7318.1	5277.07	5435.7	6482.66	6175.97	5763.54	3077.41
	4505.08		4198.39	5181.9	4187.82	6747.04	3468.7	3923.43					8365.06		4716.58	4293.57	3553.3	6503.81	5530.88	4674.28

## Sheet: Source data for S Fig 2
b)	Males										Females
Timepoints	Cre+ + Saline					Cre- + CNO					Cre+ + Saline					Cre- +CNO
0	2136.67	2898.33	2893	2915.67	3324	2383	2499.33	2492	2569	3370.67	3357	3658.07	3451.33	4059	3906	3480	3249	3153.33	3606.33	3560	3395.33
	2236.33	3071.33	2754	2837	3302.67	2539	2235.67	2721.5	2649	3477	3725	3307.23	3176	4209.67	4502.33	3488.33	3311	3171	3971	3677.67	3996.33
45	2476	3174.33	2640.33	2734.67	3190.67	2560.67	2195.33	2840.5	2614.5	3293.33	3558.33	3307.7	3484.67	4214.33	4292.33	3271	3378.33	3339	3636.67	3534.67	4036
	2346	2945	2884.67	2735.33	2867	2566	2537.33	2857.5	2713	3539.33	3421.33	3178.57	3605.33	4012.67	4503.33	3425.67	3606.67	3371.67	4142.33	3406.67	4252.67
90	2348.67	3110	3164	2619.33	2861.67	2727.67	2377.33	2906	2603.5	3701.67	3391.33	2786.1	3466	3934.33	3949.67	3236.33	3514.33	3341.67	3772.67	3781.67	4191.33
	2396	3126.67	3006.33	2857.67	2788.67	2765	2339.67	3129	2774	3543	3535	3121.8	3310.33	4052	3900	3309.33	3147.33	3460	3754.33	3606.67	4373.33
135	2533.33	3007	2905.33	2564.33	2818.67	2639	2578.67	2724.5	2991	3855	3528.33	3051.27	3242	3851	3511.33	3671	3124	3468.33	3569.33	3569	3966.33
	2370.33	2977.33	2910	2371.33	3043.33	2782.67	2677.33	2744.5	2736	3493.67	3668.33	2796.8	3337	3686	3674	3537	3509.33	3247.67	4012.67	3634	3866
180	2563	3004.67	2926	2841.67	3016	2664.67	2381.67	2893.5	2808.5	3706	3731.33	3118.33	3297	3982.67	3730.33	3271.33	3391.67	3336.67	3716.33	3805	4086.33
c)	group	BW	EE		d)	Males																												Females
	male cre-	27.8	0.345968			Cre-														Cre+														Cre-													Cre+
	male cre-	25.9	0.342546		Day	2799	2599	2424	2962	2702	2622	2705	2374	2893	1417	3064	2924	3803	2994	3023	2831	3832	2983	2889	2424	2120	2089	2270	2747	3442	2583	2351	3154	2428	2980	2637	2572	1796.55	2709.18	2909.28	2890	3314	3433	2720	2875	3654	2792	3143	3086
	male cre-	23.4	0.267594			2929	2933	2411	2422	2910	2431	2382	2393	2978	2126	2828	3041	3744	3148	3324	2994	3707	3226	2610	2445	2135	2970	2267	2904	2907	2428	2155	3405	2545	2905	2471	2852	1380.69	2756.16	2872.74	3028	3948	3104	3240	2694	2949	3628	3390	3096
	male cre-	26.3	0.33849			2771	2945	2429	2851	1952	2429	2309	3528	2678	1959	2680	2856	3599	2890	3345	3087	3881	2987	2547	2510	2131	2643	1620	3364	3073	2001	1833	3191	1800	2716	1727	2463	1386.78	2974.53	3088.5	3003	3535	2938	2955	2365	2975	3114	3431	3325
	male cre-	32.1	0.421559			2930	2956	3533	2641	2567	2965	2301	2783	2590	2141	2555	2864	3591	2695	4382	2987	3349	2684	2644	2211	2605	3583	1802	3058	3070	2485	2055	2890	1611	2705	1881	2762	1938.36	2780.52	3107.64	3123	2939	2959	2962	3450	2982	3380	3891	3413
	male cre-	28.2	0.326429			3047	2875	3584	3020	2473	2539	2886	2227	2767	2937	2558	3190	3107	3298	3342	3104	3150	3276	2748	1991	2825	3076	2444	3043	2523	2666	1854	2795	1611	2814	1773	3032	2951.91	2757.9	3074.58	3106	2754	2723	2960	2278	2985	3125	4270	3651
	male cre-	26.6	0.343626			2917	2957	3197	2746	2815	2525	2471	2069	3523	2774	2704	2992	2977	2767	3274	2923	3400	3253	2932	2929	2804	3059	2388	3082	4145	3498	2686	2782	1797	3212	2582	3238	2824.89	2681.34	2990.19	3149	2886	3475	3923	2488	3323	3039	3662	3636
	male cre-	27.4	0.339552			2770	2942	3236	2993	2698	2673	2547	3791	3071	2446	3205	3091	2906	2567	3114	2921	3342	2826	2740	2075	2827	2675	2726	3162	4325	3285	3657	3394	2234	3321	2959	2924	3142.44	3188.55	3305.13	3126	3398	3649	3542	2927	4177	3362	3404	3881
	male cre-	28.3	0.368217			2755	3127	3123	2971	3027	2145	2760	2713	2841	2446	2662	2922	2740	2699	2777	3187	3314	2836	2934	2016	2895	3944	3501	2966	4111	2938	2826	3010	2361	3166	2948	3149	2948.43	3451.29	2656.11	4174	2856	3143	3160	3244	3969	3138	3392	3356
	male cre-	24.9	0.297296			2730	2945	3050	3387	2759	2129	3327	2380	2848	2293	2681	2931	3597	2777	2522	3019	3159	2897	3124	2155	2985	3241	2919	3005	3281	2937	2549	2758	2239	2886	3463	3437	2727.45	2979.75	2474.28	3591	2658	2919	3001	2932	3473	2561	3552	3677
	male cre-	27.9	0.338905			2882	2426	2665	2207	2777	3245	2459	3302	2741	3106	2745	2988	3275	3056	2619	2936	3333	3558	2605	2735	3040	2665	2302	2549	3566	3118	2375	2558	2945	2676	3202	4168	3145	4559	3445	3302	2644	3331	3733	3825	3178	2909	3671	3801
	male cre-	29.5	0.344577			2502	2672	2890	2854	2920	2617	2683	3057	2210	2496	2261	2665	2724	2549	2536	2692	2787	2639	2467	2215	2584	2977	2837	2715	3050	2516	2635	2941	3353	3015	2909	3327	4193	3071	3578	2986	2931	2868	3711	4305	4161	2565	5040	2996
	male cre-	28.9	0.425226			2679	3250	3301	2800	2925	2484	2430	2313	3056	2611	2261	2777	3307	2611	2372	2854	3541	1897	2553	2937	2559	2656	2560	2815	2870	2470	2360	2350	4510	2854	2906	3042	3918	3082	3195	3338	4325	3352	2874	4319	3735	2468	4171	3328
	male cre-	31	0.433435			2519	2668	3021	2814	3131	2243	2838	2195	2659	2772	2268	2842	3358	2994	2359	3536	2698	2434	2703	2126	2566	3391	2642	3134	3511	2568	2124	2446	3246	3179	2888	3457	3339	2947	4268	3680	2908	3649	2907	3581	3685	2594	3358	2854
	male cre+	25.3	0.359558			2292	2524	2722	2464	3114	2506	2508	2167	2891	2729	2565	2787	3006	3018	3223	3446	2716	2910	2944	2957	3139	3570	2546	2699	3364	2645	2147	2955	3322	3187	3910	3996	3090	4150	4239	2932	2701	3024	2813	4292	3645	3359	3309	2789
	male cre+	26.7	0.379874			2435	2892	2741	2804	2835	3346	2421	3705	3479	2546	2917	2769	3357	3153	2735	2523	2786	2407	3329	3289	2799	3337	2353	2570	3035	2942	2150	2569	3645	2951	3422	3942	3092	4418	3431	2951	3285	2843	2713	4478	4674	2525	3162	3108
	male cre+	29.4	0.467538			2893	2590	3170	2403	2651	3035	4013	3312	3035	2590	2226	3036	3823	4016	2361	2640	3361	2394	3400	2779	2395	4126	3333	3166	3735	2587	2968	3152	3253	3732	3251	3202	4837	4660	4884	3562	4183	2987	3092	5270	5362	2885	4410	3337
	male cre+	26.4	0.337484		Night	2716	2903	3331	3385	2788	2500	3924	2324	3301	3013	2316	3684	3918	3525	2322	2548	3090	2305	2422	2251	2414	3163	3068	3010	3239	3708	3370	3640	4067	3800	3251	3554	3566	4656	4910	3706	3507	3832	3471	4801	5173	2536	3570	3742
	male cre+	24.1	0.272769			3095	2495	2963	3344	3181	2222	3081	3294	2920	3665	3271	3594	2822	3450	3254	3009	3505	3107	2520	2166	2476	4090	2761	2936	4035	3529	3335	3067	3207	3433	3181	2859	3310	3171	4884	3512	3284	4327	3710	4241	4309	3142	3391	3100
	male cre+	28.3	0.342908			3452	3458	2958	3379	2801	2247	4443	3227	4109	3144	3115	2941	3170	2971	3546	3937	3089	2853	2239	2115	3174	3551	3655	3282	4115	3684	2903	3391	3738	3054	3210	3948	4150	4203	4857	4006	4675	4330	3028	3917	4021	3181	4439	3095
	male cre+	25.3	0.305718			3364	4234	3838	3463	3475	3008	3840	2728	4166	3605	3101	3419	2872	3830	3969	2833	2984	3260	2251	2611	2896	3049	3495	3764	4130	3338	2888	3278	3209	3355	3907	4253	4376	4749	4059	4221	4860	3979	3407	4218	3817	4276	5602	3527
	male cre+	28.5	0.381091			3184	3638	3689	4001	3927	3076	2989	3116	3790	2958	2947	3562	3287	3070	2878	3313	3542	3455	3339	3396	2616	3168	3118	3245	3364	3694	2652	2948	3248	4161	3865	3616	5007	5230	4860	3805	4865	3150	3692	4638	5212	4062	5159	3377
	male cre+	27.2	0.313963			4021	3259	3271	3125	3310	3524	2684	2578	3011	3103	2530	3165	3735	2898	2785	3480	4348	3743	3171	3230	3440	3032	3082	3250	4399	3334	2385	3123	3860	4371	3893	3571	4618	5191	4623	4724	4875	3058	3233	5204	5921	3828	4079	3883
	male cre+	28.5	0.396925			4033	4217	3453	3664	3927	3454	3207	3686	3212	2933	3501	3200	4484	3143	3081	3071	4531	3498	3133	3496	3599	4029	3413	3546	3345	2896	2325	2657	3089	4138	4074	4110	3912	4871	4232	3732	3443	3576	3904	4994	5591	3509	3776	3964
	male cre+	27.5	0.466371			3728	3648	3501	3854	3351	3427	3353	2895	3289	3111	3227	3208	3535	3683	3793	4195	3875	4331	3920	3727	3252	3209	2718	2951	3681	3283	2221	3308	3506	4003	4361	3624	3283	4128	4268	4018	3448	4825	4429	5436	5931	4070	5397	3060
	male cre+	24	0.302722			2805	2929	3501	3321	3144	3209	3596	2647	4008	3917	2960	3052	3611	2956	3271	3482	3140	2924	2958	3559	3430	3333	3787	3248	4279	3514	2073	2792	3309	3273	4375	3609	4149	3332	4583	5616	4739	5105	4622	5222	6143	3625	5129	3292
	male cre+	31.2	0.347666			3159	4221	3612	4250	3104	3208	4352	3609	3945	3783	2264	2939	2975	2995	3778	3638	2887	3354	2607	3601	2866	3323	3455	4479	4390	3366	2244	2447	4395	5262	3414	3956	3514	4515	4609	5015	5722	5338	4928	5207	6331	3338	3855	3381
	male cre+	30.9	0.394027			3885	3646	4440	3688	2894	3210	3256	2894	3573	3103	2345	3273	3809	3036	4649	4738	4203	3575	3755	2930	2871	3099	3091	4325	4166	2745	2961	2777	4420	4558	3998	4130	4378	4753	4039	4900	5238	4653	5130	5230	5739	3121	4105	3982
	male cre+	30.4	0.359431			4247	3048	4715	3959	4011	3289	2694	3856	2757	2867	3254	3860	4039	2946	3948	4751	3956	3590	3906	2400	3876	4397	3253	4181	3431	2749	3074	3853	3654	4689	4365	2880	4734	4667	3822	5046	5128	4815	4607	5645	5335	4254	5359	5149
	femele cre-	21.8	0.260667			3674	3829	4520	3299	2895	4043	3798	2755	3080	3367	3381	3992	3175	3107	4120	4757	3029	4140	4479	2747	2851	3591	3662	3485	4305	3657	2894	3589	3952	4504	4110	4873	5184	4188	3160	4737	5125	4084	4168	4331	7055	4311	5337	5156
	femele cre-	22.8	0.301518			2971	3510	4529	3227	3962	4538	3838	2591	4037	3207	3254	4116	3519	2954	3189	4144	4205	3990	3946	3294	3190	2804	2775	3097	3602	4008	2652	4288	4342	4626	4728	4472	5194	3372	5338	4749	4826	3901	3878	3809	5053	4514	4562	4077
	femele cre-	22.3	0.308054			2701	2903	3545	3753	3617	4060	3608	3494	3277	3519	2428	4051	4589	3482	3252	3194	3974	3027	3129	3577	4032	2551	2735	4167	3310	3703	3124	3851	3271	4461	4539	4359	4737	3057	4641	4221	3577	3023	4276	4756	4426	3654	3526	3383
	femele cre-	22	0.303338			3041	3630	4294	4011	3948	4398	3006	2581	3011	2694	3078	3930	4173	3903	2543	4261	3793	2877	3467	3797	3042	2876	3848	4456	3365	4226	3317	3797	3396	4675	4583	3429	3865	2945	3413	4074	3009	3945	4600	5643	6694	3750	4520	4615
	femele cre-	18.2	0.22892			2887	3493	4280	3397	3815	4131	2598	3461	3536	3773	3360	3719	3371	3761	2831	4483	3049	2687	3302	3725	3015	2807	3381	3725	3961	3031	3034	3539	3012	4688	3735	3654	4354	4894	4670	4873	2775	4603	4267	5266	5254	3103	6133	4648
	femele cre-	19.4	0.263273			3189	2926	3699	3075	3634	3082	3243	2747	3741	3560	3726	3582	3046	3902	2490	4305	3073	3724	4095	3881	2715	3569	2696	3464	3372	2932	2453	3433	3220	3424	3318	3114	4707	4637	4657	5017	4471	4600	4259	4938	5379	2531	5630	3731
	femele cre-	18.5	0.253856			3190	3068	3097	3761	3189	3596	3821	3485	3202	3046	3395	3222	2867	3427	2554	3167	3236	4154	4173	3221	3253	2620	2486	4243	4401	3505	2502	3267	4268	4982	3459	3521	4840	4440	4274	4880	5277	4764	4590	5674	5580	3354	4312	4463
	femele cre-	20.8	0.301581			3336	3783	3280	3192	3484	3582	3284	2887	2914	3568	3172	2995	2885	2962	3933	3433	3209	3814	3936	3514	3750	2252	3327	4142	3509	3484	2237	3730	3184	4931	5246	4373	4834	3653	3240	4671	4741	3821	4248	5334	5168	4119	4555	4868
	femele cre-	21.2	0.312445			2958	3673	3874	4189	3161	3223	2824	2584	4151	3206	2422	3204	3518	3256	3791	3624	2579	2689	4349	3751	3369	2645	2826	3154	4319	2822	2262	3550	3502	4553	4280	3689	5570	2854	4037	4547	5585	3295	3939	5060	4725	3129	5122	4134
	femele cre-	20.6	0.300574			2674	2639	3091	4329	2786	3972	2976	2578	3519	3529	2596	2948	3679	2858	3799	4728	2758	3093	4090	3071	2353	3896	3626	4190	3875	3299	2945	2948	4436	3535	4385	3255	4392	4930	3308	3966	4418	3279	3976	5403	4011	3156	3992	4130
	femele cre-	22.2	0.33262			3018	3063	3453	4186	3171	3793	2665	2179	3231	2844	2222	3150	3023	2932	2802	4297	3085	3001	4368	2169	2697	2322	4626	4036	4325	3627	2652	2684	3684	3646	4355	3885	3274	4190	3214	3490	4281	3342	3598	4903	5081	2955	3269	5066
	femele cre-	21	0.300532			3859	3791	3703	3058	3155	4259	2737	3223	2158	3442	2437	3243	2937	3570	4109	3181	4747	3148	3310	2849	3609	2235	3164	3006	4035	2700	2461	3277	3500	3614	4418	4583	4208	3271	4274	4394	4294	4214	3912	4017	4327	4119	4686	4920
	femele cre-	21.8	0.333958		Day	3948	3823	4294	3316	3246	3683	2403	2911	2552	3940	3109	3246	3958	2916	3809	2932	3798	3038	2597	2569	3613	3565	3322	2645	3497	2516	2201	3393	4356	3613	4121	3094	3814	3065	4197	3298	4052	4245	3827	4029	5538	4102	4900	4946
	female cre+	21.5	0.32481			3699	2907	4478	2556	3075	3620	2675	2356	3217	3626	3237	3451	3647	2991	3654	3008	2634	2514	2690	3445	2880	2792	2379	2491	3058	2554	2463	2977	3577	3787	3689	3459	3641	3912	3038	3884	3558	3477	3763	5207	5860	3525	3506	4305
	female cre+	20.8	0.382144			2677	2641	4145	2821	2759	3649	3567	3179	2919	2689	2433	3772	3706	3331	3584	2831	3088	2668	3388	2699	2050	2638	2397	3898	4331	2966	2485	2470	4440	3711	3519	3117	3613	3674	3301	2953	2485	3337	3588	4473	4726	2524	3312	3075
	female cre+	20.5	0.30439			2448	2677	3725	3087	3218	3448	3003	2342	2433	2875	2127	3645	3130	4220	2515	2763	3489	3135	2423	2872	2302	2246	3310	3402	4673	3345	2742	2881	5681	3608	3828	3639	3376	3927	3259	3276	2402	3827	3984	4471	4721	2780	3356	4466
	female cre+	22	0.300749			2623	3249	2710	3369	2566	3500	2997	2424	2614	2785	2140	3154	2608	3529	3028	3685	2674	2441	2709	2347	2220	2280	3303	2541	4031	3506	2835	2743	5014	3344	5494	4362	3509	3136	2991	3756	2484	3198	3703	4599	4132	2666	5054	4633
	female cre+	19	0.32947
	female cre+	20.4	0.327449
	female cre+	20	0.263209
	female cre+	18.4	0.257028
	female cre+	18.4	0.29551
	female cre+	21.2	0.300097
	female cre+	20.9	0.355923
	female cre+	19.8	0.366591
	female cre+	21.5	0.361051
	female cre+	18.5	0.335115
f)	Males												Females
Timepoints	AAV-mCherry						AAV-hM3Dq						AAV-mCherry					AAV-hM3Dq
0	2899.33	3270.33	2749.67	3055	3733.33	3232.67	2749.67	3382.33	2915.67	3215.67	3312.33	3583	3402	2694.33	2926	3722.33	3615.33	3232.33	3570.67	3834.5	3356.67	3861.33	2926	3487
	2519.33	3372	2881.67	3171	3850.67	3192.33	2730.33	3321	3113.67	2887.33	3049.67	3043.33	3299.33	2718.67	3279.33	4026.67	3785	3620	3648	3436.5	3519.33	4844.33	3279.33	3927
45	2680.67	2847	3036	3096.67	3618	3344.33	2947.67	3583.33	3104.33	2850.67	3082	2983	3327.33	2585.33	3407.67	3959.67	3835.67	3577.33	3696.67	3466.5	3661	4424	3407.67	3773.67
	2687.67	2902.33	3037.33	3123.67	3495	3025.33	3270.67	3445.67	3216	2845.67	3069	2990	3537.33	2571.33	3389.67	3760.67	3824	3527	3809.67	3431.5	3588.67	4155.67	3389.67	4126
90	2528.67	3025	3124	3296.67	3522.33	3123	3225.33	3649.67	3272	3377	3396	3070.67	3424.67	2588.67	3492.33	3772.67	3710.67	3774	3671.67	3546	4013	4278.67	3492.33	4044
	2595	2989.67	3011.67	3128.67	4085	3112	3180.67	3888.67	3191.33	2999	3079	3199.33	3780	2772	3560.33	4451	4117.67	3411.33	3915.67	4437	3722	4096	3560.33	3814.67
135	2474.67	3261	3134	3087.33	3915.33	3062.33	3122.33	3629	3168.67	2776.67	3020.67	3008	3907	2703.33	3377	4410	4409	3624.33	3796	4021.5	3423.67	4231.67	3377	3659
	3125.67	3192	2914	3346.33	3510	3050.33	3006.33	3692.33	3122.67	2758.67	3346.67	2899.33	3739.33	2519	3168.33	3916.33	4200.33	3647	4092.33	3528	3452.33	4535.67	3168.33	3976.33
180	2547	3357	3010	3561	3608.33	3420	2962	2205.09	2926.67	2946	3183.67	2863	3494	2742.33	3353.67	3885	4170.67	3481.67	4147	3440.5	3874.67	4733	3353.67	3874
g)	Males												Females
Timepoints	AAV-mCherry						AAV-hM3Dq						AAV-mCherry					AAV-hM3Dq
0	15215.7	5352	3018.33	4155.33	8382.67	8260	3643.33	6606.67	4383.67	3426.33	6384	8621.67	2826.67	5303.33	6305.67	12419.7	7657	7423	9386	19265.7	11392.7	12716.3	4664	10099
	4072.33	4805	1740.67	533	3892.33	1558.33	2186.33	1812.33	5455	931.667	4099	2858.33	2863.67	2728.67	2152.67	3581	1002.33	5753.33	2055.67	8027.67	5475.67	10934.3	1498.67	7356
45	3589.33	4075	981.333	426.333	1140.33	1270	2323	1392.67	3718.67	793.333	4221.33	1281.33	3077.33	1954	1708	2893.33	558.667	4780	1478.67	4048	5310	6297	1590	1205.33
	6070	2872.67	852.333	457.667	1141.33	2115	3604.67	1475.67	3591	1269	3300.33	1682.33	3428.33	2358.33	2376	2751.67	983	6157.33	2172.67	5196	4210.33	5657.33	2065	3987.67
90	6653.67	3649.33	2234.67	2840	1294.67	1565.67	1545.67	2443.67	3231.33	2284.33	5096.67	2659.33	4774.67	2806.67	2924.67	3436.67	537	3978.67	2043	2356.33	5835	6042.33	2964	3119
	8314	3214.33	1538.33	1269.33	3695.67	2050	1763.67	1759	3525	1072.33	2722	4203	5544.67	3693.33	5938.33	9836.67	2920.33	5557.67	3627	9285.33	2728.67	5973.67	5017.33	1424
135	5136	3750	1972.33	867.333	1916.67	2678.67	2167	1496.67	2442.67	760.667	3832	1213	5524	2966.33	2422.67	6056	3377.33	5885	2916.33	6598.33	3712.67	7937.67	4138	1183
	8657.33	3557.33	1578.33	2265	2989	1774.33	2189.67	2413.33	1569.67	752	7127	820	7110	2587	2659	3092	3775	5012	6932.33	7284.33	6823.67	10481	1950.33	3847.67
180	3451.33	4461.67	2101.33	2145	2245.33	6419	1425.33	2096	1499.33	848.667	2495	888.333	5125.33	2212.33	2127	4739.33	2390.33	4734.33	3693.33	6251	6371.67	7861.33	1804.33	1287.33
h)
		Males																												Females
Day 1	Timepoints	Cre-														Cre+														Cre-													Cre+
	0	2799	2599	2424	2962	2702	2622	2705	2374	2893	1417	3064	2924	3803	2994	3023	2831	3832	2983	2889	2424	2120	2089	2270	2747	3442	2583	2351	3154	2428	2980	2637	2572	1796	2709	2909	2890	3314	3433	2720	2875	3654	2792	3143	3086	1855	2749	2724	1642
		2929	2933	2411	2422	2910	2431	2382	2393	2978	2126	2828	3041	3744	3148	3324	2994	3707	3226	2610	2445	2135	2970	2267	2904	2907	2428	2155	3405	2545	2905	2471	2852	1380	2756	2872	3028	3948	3104	3240	2694	2949	3628	3390	3096	2485	2852	3132	2127
	45	2771	2945	2429	2851	1952	2429	2309	3528	2678	1959	2680	2856	3599	2890	3345	3087	3881	2987	2547	2510	2131	2643	1620	3364	3073	2001	1833	3191	1800	2716	1727	2463	1386	2974	3088	3003	3535	2938	2955	2365	2975	3114	3431	3325	2860	4703	2907	2471
		2930	2956	3533	2641	2567	2965	2301	2783	2590	2141	2555	2864	3591	2695	4382	2987	3349	2684	2644	2211	2605	3583	1802	3058	3070	2485	2055	2890	1611	2705	1881	2762	1938	2780	3107	3123	2939	2959	2962	3450	2982	3380	3891	3413	3230	3450	3041	2824
	90	3047	2875	3584	3020	2473	2539	2886	2227	2767	2937	2558	3190	3107	3298	3342	3104	3150	3276	2748	1991	2825	3076	2444	3043	2523	2666	1854	2795	1611	2814	1773	3032	2951	2757	3074	3106	2754	2723	2960	2278	2985	3125	4270	3651	3913	2748	2816	2939
		2917	2957	3197	2746	2815	2525	2471	2069	3523	2774	2704	2992	2977	2767	3274	2923	3400	3253	2932	2929	2804	3059	2388	3082	4145	3498	2686	2782	1797	3212	2582	3238	2824	2681	2990	3149	2886	3475	3923	2488	3323	3039	3662	3636	3416	4010	2810	2862
	135	2770	2942	3236	2993	2698	2673	2547	3791	3071	2446	3205	3091	2906	2567	3114	2921	3342	2826	2740	2075	2827	2675	2726	3162	4325	3285	3657	3394	2234	3321	2959	2924	3142	3188	3305	3126	3398	3649	3542	2927	4177	3362	3404	3881	3413	4026	4183	3296
		2755	3127	3123	2971	3027	2145	2760	2713	2841	2446	2662	2922	2740	2699	2777	3187	3314	2836	2934	2016	2895	3944	3501	2966	4111	2938	2826	3010	2361	3166	2948	3149	2948	3451	2656	4174	2856	3143	3160	3244	3969	3138	3392	3356	3899	4003	3740	3040
	180	2730	2945	3050	3387	2759	2129	3327	2380	2848	2293	2681	2931	3597	2777	2522	3019	3159	2897	3124	2155	2985	3241	2919	3005	3281	2937	2549	2758	2239	2886	3463	3437	2727	2979	2474	3591	2658	2919	3001	2932	3473	2561	3552	3677	3411	3043	3720	3247
		Males																												Females
Day 2	Timepoints	Cre-														Cre+														Cre-													Cre+
	0	2325	2665	2208	2382	2579	2577	3079	2578	2951	2455	2657	2772	3383	3020	2355	2942	3005	2749	2258	2744	2500	2307	2098	2709	3367	2455	2127	2867	3080	2843	2914	2241	2878	3238	2815	3127	3750	3220	2714	2932	2747	2766	3575	3045	2477	3329	3287	2230
		2314	2090	1955	2130	2483	2271	3287	2348	2732	2908	2073	2660	2900	2739	2752	2670	3700	2668	2832	2533	2179	2876	2071	2669	4182	2908	1830	2834	2586	2769	2903	3122	2920	3263	3293	2802	3758	3683	3047	2668	3180	3130	4051	2949	3315	3499	3376	2364
	45	2318	2602	1596	2417	2513	2844	2690	2771	2443	2919	2361	3065	2865	3090	3043	2987	3529	2436	2424	2792	2276	2651	2088	3046	4497	2919	1935	2591	2932	2613	2623	2673	2723	2750	2984	2917	4804	3154	3062	2815	3192	2525	4691	3110	3366	3659	3633	2489
		2714	2358	1421	2432	2544	2464	2609	2592	2739	2939	1951	2616	2798	2875	2345	3574	2942	2950	2582	3262	2304	2812	2522	3075	4127	2939	1977	2478	3135	2894	2739	2956	2830	2544	3104	2830	3052	3375	3163	2586	3013	3560	4461	3137	3391	3541	3431	3151
	90	2481	2702	1331	2840	2453	2631	2693	2903	2800	2941	2651	2912	2952	2963	1773	3051	3635	2944	2218	2767	2564	3216	3035	2866	4681	2941	2475	2388	3214	2867	3141	2841	3475	2764	3107	3636	2718	3155	3455	3330	2818	3315	4427	3137	3067	3680	3426	2915
		2582	3421	1908	3078	2655	2639	2696	2634	2567	3081	2604	3216	2977	2992	3103	3198	3429	3276	2888	2549	2736	3015	2809	2771	4269	3081	2556	2897	3200	2804	3318	2456	3136	2652	2873	3505	2755	3679	3624	3562	3203	3157	4801	3370	3895	3876	4191	3255
	135	2569	3201	2348	2691	2678	2626	2876	2633	2746	3411	2267	2879	2732	2829	3614	3491	3094	2712	2786	3043	2712	2633	2518	2725	3595	3411	2479	2371	3870	2833	3132	3357	3181	2658	2688	2997	2749	3352	3124	3651	3202	3157	4387	3796	3377	5109	4289	3470
		3123	2605	2515	2726	2945	2454	2959	2865	2599	3012	2361	2913	3502	2757	3423	3212	3401	3044	2567	2784	2857	2770	2339	2787	3547	3012	2803	2393	3180	2824	3147	3143	3173	2968	2898	3010	2757	3168	3140	3660	3715	3059	4576	3779	3686	5043	3636	3273
	180	2961	2252	2716	2649	2787	3166	2365	2821	3046	2864	2213	2934	3019	3096	3594	3003	3097	3387	3391	2744	2686	3154	2454	2810	3469	2864	2425	2480	3013	3593	3124	2962	2978	3625	2884	2703	2775	3183	2941	3326	3562	4127	3745	3480	3861	4294	3432	3460
		Males																												Females
Day 3	Timepoints	Cre-														Cre+														Cre-													Cre+
	0	2301	2769	1751	2201	2595	2442	2846	2603	2235	960	3048	2863			2961	3335	3047	2513	2411	2256	2679	2088	2204	2043	2416	2136			2375	2600	3308	2899	2255	2699	2648	3151	2918	3025	2757			3080	2843	2914	2241	2878	3238	2815
		2559	2548	1949	2818	3049	2300	3049	2377	2410	1781	3096	2725			3360	3142	3655	2362	3399	2264	2660	2251	2616	1852	2591	2157			3183	2898	3962	2931	2755	2970	2583	3123	3400	3024	2965			2586	2769	2903	3122	2920	3263	3293
	45	2651	2710	2133	2890	2585	2318	2746	2789	2419	1925	3242	3067			3321	3087	3282	2375	2930	2680	2632	2498	2430	1782	2631	2393			2506	2917	3684	2732	2760	2983	2688	3050	3412	3063	3264			2932	2613	2623	2673	2723	2750	2984
		2721	3276	2833	2945	2455	2706	2741	2650	2493	1717	2998	2849			3077	3388	3472	2456	2571	2505	2421	2668	2759	2064	2599	2498			2099	2832	3602	3232	2981	2963	3433	2953	3414	3056	3161			3135	2894	2739	2956	2830	2544	3104
	90	2481	2943	2557	2897	3158	2245	2467	2758	2663	1793	2834	2571			3097	3195	3492	2622	2283	2462	2346	2742	2986	2414	2874	2850			2419	2745	3715	3413	2943	3284	3070	3099	3596	3709	3821			3214	2867	3141	2841	3475	2764	3107
		2580	2521	2603	3060	3167	2495	2905	2671	2715	1898	3467	2912			2933	3117	3336	2468	2639	3006	2465	2857	3168	2843	3381	2817			2841	3017	3558	3143	2970	2944	2756	3685	3372	3591	3503			3200	2804	3318	2456	3136	2652	2873
	135	2506	2347	2771	2893	2764	2246	2549	3573	2750	1428	3549	3294			3454	3082	3239	2702	2185	2990	2299	2882	2866	2630	2804	2511			2418	3001	3747	2931	3079	2864	2877	3329	3090	3497	3676			3870	2833	3132	3357	3181	2658	2688
		2667	2348	2773	3006	2749	2243	2452	2753	2411	1802	2636	3008			3048	2919	3290	2441	2674	3011	2711	2547	2831	2253	2650	2337			2615	3212	3627	3319	3502	2753	3065	3136	3103	3292	3485			3180	2824	3147	3143	3173	2968	2898
	180	3269	2553	3157	3271	2871	3031	2712	2411	2601	2494	2968	3037			3749	3561	2972	2295	2919	2552	2488	2831	3140	2633	2662	3004			3002	3030	3456	3131	3165	3667	2721	3028	3028	3507	3496			3013	3593	3124	2962	2978	3625	2884
i)	Males		Females				Males																Females
	Cre-	Cre+	Cre-	Cre+		time (min)	Cre-								Cre+								Cre-										Cre+
	385.852	391.328	467.245	475.619		1.38192	378.44	321.18	376.61	355.02	336.35	381.57	313.17	267.48	400.01	313	303	367.64	307	315.91	408.06	299.49	459.06	466.377	256.344	347.929	405.01	490.075	387.673	485.818	463.989	459.024	570.972	346.397	381.194	432.268	491.063	509.586	404.142	459.795	459.942	539.064
	304.982	306.734	463.795	471.493		9.8797	383.61	307.09	375.18	364.95	337.44	444.92	310.87	270.79	396.55	311.85	295.98	368.65	315.98	314.34	395.83	302.4	459.866	456.901	255.713	353.129	407.207	493.605	381.232	493.22	456.852	452.713	453.783	485.95	390.188	426.863	498.159	512.886	396.471	454.58	460.273	539.747
	370.868	303.234	255.914	378.868		18.3802	389.01	301.72	373.54	365.18	339.11	453.78	315.42	271.57	397.41	309.18	308.05	370.69	317.41	312.81	394.02	303.7	470.076	464.05	255.854	357.096	410.291	489.816	377.281	500.525	454.485	448.72	453.905	500.655	372.047	438.256	497.575	509.143	387.054	455.055	458.315	538.023
	337.212	366.998	356.38	436.422		26.8806	386.25	298.79	366.74	357.55	339.51	452.04	311.95	268.27	386.27	302.45	305.98	365.86	309.9	306.72	385.31	298.9	472.317	466.962	256.122	361.089	413.711	489.57	376.716	507.877	451.471	447.437	453.381	510.313	376.099	440.881	497.24	513.013	385.623	452.387	462.049	542.915
	391.08	311.096	410.468	495.87		35.3836	391.95	296.13	362.27	354.8	333.65	450.23	308.28	268.18	376.4	297.19	303.16	362.15	305.19	303.26	379.06	296.56	474.905	464.682	255.537	362.655	416.121	488.888	373.321	510.214	449.036	446.233	446.055	514.147	374.812	443.84	495.313	513.798	384.126	453.986	460.768	542.222
	436.508	310.608	490.391	511.685		43.9849	413.84	303.26	383.03	362.25	343.29	452.64	310.81	301.48	312.09	326.75	311.75	382.26	325.88	294.52	403.33	305.92	471.353	471.14	257.89	390.958	385.396	463.275	408.755	513.237	521.342	503.71	496.777	479.841	364.367	471.363	512.032	526.744	444.703	469.157	458.309	532.97
	311.938	392.456	379.245	391.483		52.484	411.31	298.35	371.84	357.84	334.08	452.21	301.21	293.88	318.04	331.56	314.96	384.82	328.44	295.42	398.12	305.2	477.977	454.957	261.191	385.296	379.887	458.237	401.564	501.065	506.645	498.749	494.62	475.123	354.664	453.188	491.525	519.036	421.969	462.203	447.937	519.635
	269.258	300.21	499.531	455.161		60.9818	410.59	300.21	371.74	356.95	334.35	456.58	302.24	295.76	311.29	328.54	318.6	394.66	334.99	301.18	397.82	312.15	485.127	466.208	260.157	380.754	375.335	470.971	408.36	497.29	508.431	492.59	492.514	476.941	352.045	448.424	496.305	517.333	411.967	462.621	435.939	510.255
			455.166	460.269		69.4835	417.15	301.08	371.84	356.35	349.33	405.59	306.81	300.53	312.14	325.33	318.43	392.46	333.55	305.61	399.84	321.89	483.601	467.99	264.354	379.038	381.183	466.94	407.786	502.063	515.213	487.846	493.128	488.331	356.452	450.379	497.183	514.218	404.301	470.133	430.288	508.131
			450.825	552.967		78.0838	443.24	302.51	389.88	367.52	368.44	284.03	312.77	313.47	314.94	333.07	339.51	402.53	351.98	305.96	384.09	329.37	495.433	486.659	271.289	388.477	393.219	452.515	405.272	513.717	516.487	487.849	491.448	492.794	376.18	465.862	499.587	528.064	409.034	488.442	445.814	528.899
						86.5823	438.96	299.26	382.91	362.31	365.83	281.31	308.71	310.78	310.82	329.25	332.25	396.17	339.78	302.13	381.74	328.72	492.082	475.454	269.656	385.606	376.379	451.6	403.064	524.656	527.457	474.264	490.502	507.047	380.645	463.268	487.377	520.537	400.963	485.57	429.97	511.316
						95.0758	433.45	299.02	380.54	360.89	364.21	290.73	303.51	305.12	310.32	329.69	326.46	391.15	338.85	302.53	378.45	327.12	491.826	471.173	267.942	383.195	374.789	448.502	403.245	532.331	524.47	476.633	487.063	508.101	375.994	460.358	487.702	521.597	396.818	481.001	424.93	508.262
						103.578	432.81	299.19	377.29	359.8	364.7	301.94	303.41	304.72	307.9	330.41	320.56	391.94	338.75	301.78	376.18	326.33	491.449	469.226	270.332	382.324	375.75	444.734	403.126	531.568	524.386	476.949	486.231	510.687	375.971	461.884	485.494	519.374	392.624	479.354	421.574	507.167
						112.065	433.75	300.57	377.27	360.51	365.88	302.97	294.74	303.88	307.43	331.79	321.96	389.95	339.15	303.09	369.37	327.62	490.097	467.358	271.068	381.016	377.161	440.915	399.094	532.637	520.517	476.261	485.171	513.354	378.616	460.851	482.338	517.582	390.796	479.459	419.817	505.438
						120.564	431.96	304.31	376.62	358.08	364.77	287.24	290.31	303.96	304.5	332.05	321.17	385.94	337.71	301.94	373.14	325.96	489.717	465.929	270.734	380.082	376.204	439.516	397.702	531.551	517.663	475.169	482.422	512.239	377.302	457.51	478.533	516.325	388.208	477.284	415.564	501.842
						129.055	415.65	293.15	356.79	341.75	352.29	272.08	269.96	289.17	291.24	320.59	311.9	374.7	323.41	289.22	356.03	314.78	487.934	463.81	271.358	379.707	375.608	435.14	395.863	530.644	514.61	472.039	481.967	510.759	377.086	456.528	473.645	513.619	384.782	475.446	412.898	499.161
						137.551	433.25	308.17	372.27	357.77	367.93	290.44	281.88	301.58	300.69	329.69	319.05	388.37	331.65	301.35	370.95	325.68	486.373	461.762	271.447	379.868	376.837	434.152	396.612	529.813	512.088	469.583	480.593	512.316	378.692	456.431	470.124	511.315	381.915	474.343	410.749	496.178
						146.145	381.78	293.55	365.4	318.45	345.38	271.81	256.6	289.08	270.82	319.09	287.67	350.2	311.89	260.79	318.73	299.72	479.644	445.644	265.297	376.986	374.747	410.826	381.022	486.669	472.138	457.357	457.462	481.844	367.502	451.702	432.202	475.425	376.892	442.602	388.245	474.611
						154.633	392	306.6	354.11	331.69	336	293.48	259.55	288.31	295.04	314.89	298.1	365.12	321.3	271.75	305.31	310.76	470.182	443.259	259.965	366.133	368.522	434.4	401.502	499.784	480.454	454.779	461.499	480.428	363.627	440.434	447.018	483.741	375.107	445.374	395.577	473.173
						163.13	393.6	308.58	351.69	335.59	362.93	298.68	271	284.63	278.14	312.32	299.51	370.51	319.75	283.58	307.14	319.55	460.885	435.432	262.365	363.267	380.267	433.387	405.524	502.667	490.562	448.398	465.405	489.718	375.168	436.88	447.906	483.654	368.787	443.726	392.681	465.423
						171.62	394.19	311.2	351.15	338.56	373.87	303.09	270.33	297.65	278.99	314.33	305.45	372.28	318.1	283.12	308.37	319.41	458.481	432.722	263.798	361.833	399.009	428.973	401.544	508.735	499.287	443.407	465.18	505.207	383.515	436.848	446.931	485.731	364.077	450.999	392.832	467.767
						180.12	397.83	313.03	363.56	338.87	374.46	305.97	264.25	294.62	277.67	313.91	303.85	372.88	316.33	281.83	308.6	317.52	454.923	427.701	262.785	360.602	404.841	432.584	404.596	520.926	502.572	439.935	461.116	513.019	383.931	433.059	447.042	492.027	362.222	456.428	400.68	474.257
j)		Males												Females
		Cre-					Cre+							Cre-					Cre+
	UCP1	0.763109	0.677345	1.04606	0.884517	1.62897	0.664325	1.07323	0.865714	1.03811	0.789473	1.51358	1.21669	0.264661	1.01481	1.43417	0.926726	1.35963	0.662602	0.974825	2.43212	1.21859	1.03973	1.01622	0.897644
	UCP2	0.377131	1.39972		0.855084	1.36807	0.480676	1.09592	0.835168	0.958691	0.64579	1.24499	1.37472	0.734761	0.954189	1.60364	0.815269	0.892143	0.537504	1.21196	2.61779	0.845776	1.51084	1.38352	1.27575
	ADRB3	0.12048	1.60978	1.26126	0.971887	1.0366	0.375494	0.666123	0.894939	1.18662	1.07763	1.41016	1.16059	0.164703	1.57019	0.585582	0.880835	1.79869	0.273184	0.687267	2.64807	0.185044	0.275465	0.115178	1.3388
	CytC	1.3253	1.15694	1.03909	0.489479	0.989189	0.866528	1.03191	0.9027	1.02834	0.347315	0.522795	0.57368	1.99627	0.364833	1.49724	0.428483	0.713166	1.97837	0.844582	0.715642	1.08621	0.511679	0.536373	0.321593
	Cox5b	0.869694	1.68948	0.774093	0.764495	0.902238	0.758163	1.3647	0.458368	0.624416	0.571799	0.729298	0.941857	1.44209	0.819126	1.33715	0.645799	0.755842	1.34551	0.984291	1.11896	1.01477	0.699869	0.559868	0.662576
	CoxIII	1.12559	1.66634	0.880676	0.647828	0.679565	0.864347	2.40942	0.620147	0.603608	0.585476	0.851267	0.866146	1.52508	0.735543	1.40921	0.558598	0.771577	1.28243	0.771577	1.0266	0.764656	0.758847	0.418379	0.440093
	PGCc1a	0.661159	0.716018	0.961973	1.51369	1.14716	0.662535	1.57578	0.891971	1.59336	0.656592	0.888885	1.438	0.212087	1.31015	1.18898	1.24723	1.04155	1.07083	1.5548	3.3006	0.829164	1.03006	4.75594	1.71919
[truncated: 10 more columns]

[truncated: 4 more sheets: Source data for S Fig 3, Source data for S Fig 4, Source data for S Fig 5, Source data for S Fig 7 and 8]
